# Supplementary material for: The Mantle Fe3+/ΣFe Ratio Has Doubled Since the Early Archean
Source: Nat Commun. 2026 Jan 14;17:429. doi: 10.1038/s41467-025-66969-1 (PMC12804952; doi:10.1038/s41467-025-66969-1)
Supplement: Supplementary file 3 — Supplementary Data 1 [file 41467_2025_66969_MOESM3_ESM.xlsx]

## Sheet: Sheet1
Supplementary Data 1. Initial mantle whole-rock composition in modeling (wt%).
Type	Depleted MORB Mantle	Primitive Upper Mantle
SiO2	44.9	45.2
Al2O3	4	4.5
FeO	8.2	8.1
MgO	38.9	38
CaO	3.2	3.6
Na2O	0.3	0.4
Cr2O3	0.6	0.4
Total	100	100
Data used are from Workman & Hart (2005), with all elements used in modeling normalized to 100 wt%.
Workman, R. K. & Hart, S. R. Major and trace element composition of the depleted MORB mantle (DMM). Earth Planet. Sci. Lett. 231, 53–72 (2005).
