# Supplementary material for: The Mantle Fe3+/ΣFe Ratio Has Doubled Since the Early Archean
Source: Nat Commun. 2026 Jan 14;17:429. doi: 10.1038/s41467-025-66969-1 (PMC12804952; doi:10.1038/s41467-025-66969-1)
Supplement: Supplementary file 4 — Supplementary Data 2 [file 41467_2025_66969_MOESM4_ESM.xlsx]

## Sheet: Sheet1
Supplementary Data 2. Different test conditions and the corresponding results in numerical experiments.
	Input				Results
	Tp (°C)	Half-spreading rate (cm/yr)	Stage(Myr)	Melting extraction threshold (%)	P(GPa)	T (°C)	Fe3+/ΣFe in basalt		Notes
							Fe3+/ΣFe in mantle=0.04	Fe3+/ΣFe in mantle=0.02
	1350	1	6	10	0.833006	1291.62	0.11	0.06
			10	10	0.858705	1296.39	0.11	0.06
			20	10	0.91208	1302.31	0.11	0.06
		3	6	10	0.879039	1305.66	0.11	0.06	Fig. 2
			10	10	0.907359	1311.78	0.11	0.06
		5	6	10	0.899838	1309.32	0.11	0.06
		3	6	2	1.30583	1340.13	0.1	0.05
			10	2	1.33131	1343.99	0.1	0.05
	1400	1	6	10	1.17628	1350.64	0.1	0.05
			10	10	1.25798	1365.33	0.1	0.05
			20	10	1.33775	1373.15	0.1	0.05
		3	6	10	1.2604	1365.58	0.1	0.05	Fig. 2
			10	10	1.29916	1369.48	0.1	0.05
		5	6	10	1.27308	1365.5	0.1	0.05
	1500	1	6	10	2.11527	1462.41	0.08	0.04
			10	10	2.09496	1470.45	0.08	0.04
			20	10	2.02642	1466.28	0.08	0.04
		3	6	10	2.11492	1475.13	0.08	0.04	Fig. 2
			10	10	2.03918	1469.84	0.08	0.04
		5	6	10	2.04406	1468.93	0.08	0.04
		3	6	2	2.55982	1497.21	0.08	0.04
			10	2	2.60996	1501.17	0.08	0.04
	1550	1	6	10	2.7443	1515.92	0.08	0.04
			10	10	2.45053	1511.45	0.08	0.04
			20	10	2.2625	1497.66	0.08	0.04
		3	6	10	2.32043	1490.52	0.08	0.04	Fig. 2
			10	10	2.26339	1499.88	0.08	0.04
		5	6	10	2.34783	1506.32	0.08	0.04
	1600	3	6	10	2.58632	1529.27	0.08	0.04	Fig. 2
			10	10	2.53851	1523.2	0.08	0.04
		1	10	10	2.83515	1525.71	0.08	0.04
			20	10	2.39768	1507.18	0.08	0.04
		5	6	10	2.61147	1530.05	0.08	0.04
Testing the influence of different geophysical parameters (half-spreading rate, spreading time and melting extraction threshold) on the P-T-Fe3+/ΣFe in basaltic melts at different mantle potential temperatures.
