# Supplementary material for: The Mantle Fe3+/ΣFe Ratio Has Doubled Since the Early Archean
Source: Nat Commun. 2026 Jan 14;17:429. doi: 10.1038/s41467-025-66969-1 (PMC12804952; doi:10.1038/s41467-025-66969-1)
Supplement: Supplementary file 5 — Supplementary Data 3 [file 41467_2025_66969_MOESM5_ESM.xlsx]

## Sheet: Database Explanation
Supplementary Data 3. The rock geochemistry database used in this study.
		MORB-like basalt in this study: MORB-like rocks and MORB metamorphic oceanic crusts from various databases collected by this study. The filtering method for MORB-like rocks is detailed in the method section
		Data in Zhang et al. (2024): No-arc basaltic rocks from Zhang et al. (2024) and their thermodynamic back-calculation results of Fe3+/ΣFe by this study
		Data in Gao et al. (2022): MORB-like rocks from Zhang et al. (2024) and their thermodynamic back-calculation results of Fe3+/ΣFe by this study
		Hadean zircon: Oxygen fugacity of Hadean zircons from Trail et al. (2011) and their thermodynamic back-calculation results of Fe3+/ΣFe by this study
		Arc frequency: Frequency of arc basalts since the Archean era by Liu et al. (2024) and this study
	Data and results from Zhang et al. (2024) and Gao et al. (2022) are for comparison with data collected by this study.
	Zhang, F., Stagno, V., Zhang, L., Chen, C., Liu, H., Li, C. & Sun, W. The constant oxidation state of Earth's mantle since the Hadean. Nat. Commun. 15, 6521 (2024).
	Gao, L., Liu, S., Cawood, P. A., Hu, F., Wang, J., Sun, G. & Hu, Y. Oxidation of Archean upper mantle caused by crustal recycling. Nat. Commun. 13, 3283 (2022).
	Aulbach, S. & Stagno, V. Evidence for a reducing Archean ambient mantle and its effects on the carbon cycle. Geology 44, 753–756 (2016).
	Liu, C.-T., Ye, C.-Y. & ZhangZhou, J. Secular changes in the occurrence of subduction during the Archean. Geophys. Res. Lett. 51, e2023GL107996 (2024).
	Trail, D., Watson, E. B. & Tailby, N. D. The oxidation state of Hadean magmas and implications for early Earth’s atmosphere. Nature 480, 79–82 (2011).

## Sheet: MORB-like basalt in this study
Sample_ID	Age(Ma)	Pressure(GPa)	Temperature(℃)	SiO2(wt. %)	TiO2	AL2O3	FeOT	MnO	MgO	CaO	Na2O	K2O	P2O5	Sc(ppm)	V	Ti	fO2_V-Ti vs. QFM	fO2_V-Sc vs. QFM	Fe3+/ΣFe _Basalt_Thermaldynamic	Fe3+/ΣFe _Basalt_Empirical(O'Neill et al., 2018)	Fe3+/ΣFe _Mantle_Thermaldynamic	fO2_Mantle_Thermaldynamic	Cr	Co	Ni	Cu	Zn	Ga	Rb	Sr	Y	Zr	Nb	Cs	Ba	La	Ce	Pr	Nd	Sm	Eu	Gd	Tb	Dy	Ho	Er	Tm	Yb	Lu
C119988	1400	3.006	1534.69	46.3	0.85	15.7	11.8668	0.19	8.03	11.7	2.44	0.1	0.12	46.4	230	5094.34	-1.75	-1.95605	0.0386364	0.035569	0.0138	-2.1	381	52.5	196	62	116	14	8.7	306	29	103	12	0.82	209	7.21	17.6		15.6	4.44	1.37	4.92	0.88		1.34		0.54	3.39	0.45
BE.3	2830	1.55008	1431.1	50.8	0.68	14.5	10.18	0.2	9.4	11.04	1.77	0.53	0.06		225	4075.47	-1.336		0.0459214	0.0429795	0.0221	-1.7	480		141		91	15	18	263	15	36	5		77	4.9	10.5	1.25	6.45	1.8	0.69	2.26		2.52		1.44		1.43	0.21
C119012	2100	1.12404	1333.01	48	0.63	15.9	8.39666	0.14	10.5	12.2	1.62	0.35	0.12	36.4	131	3775.8	-1.85	-1.70706	0.0396146	0.0332457	0.01505	-2.1	918	57.2	224	94	69.8	20	13	237	10	40	16	0.77	110	7.49	15.2		8.02	2.03	0.63	2.1	0.31				0.21	1.31	0.18
52-91-925-1	1900	1.63955	1434.15	50.6	1.35	9.7	10.07	0.16	14.09	10.89	2.75	0.21	0.18	34.2	331	8091.01	-0.49	0.103971	0.0776693	0.0701283	0.03625	-0.8	1985		586	313	60		1.04	223.9	12.58	67.3	5.82		127.9	4.8	15.04		12.64	3.58	1.16	3.09		2.53		1.18		1.02	0.15
41-K	2719	3.7143	1659.46	49.11	1.37	4.17	14.32	0.22	13.81	12.52	0.37	1.27	0.05	95.1	409	8210.87	-1.15	-2.54435	0.0439455	0.0496483	0.02515	-2.1	341		143				1	198	19	48	2.6	0.2	41	2.8	7.5	1.1	5.7	1.9	0.7	2.5	0.5	3.1	0.7	2	0.3	1.9	0.29
C120050	1400	2.28727	1478.83	46.7	1.61	15	10.6981	0.21	8.72	12.1	1.86	0.25	0.22	36.9	141	9649.28	-2.75	-2.12923	0.0226891	0.0200577	0.00997	-3.44	273	56.4	122	74	125	14	2.83	186	24	36.2	12	0.1	20.7	1.38	4.72		5.61	2.36	0.94	3.33	0.69		1.07		0.46	2.95	0.44
210JEV 95-1	2770	2.16181	1497.57	48	0.583	13.2	11.2	0.228	10.5	11.8	1.49	0.208	0.055		258	3494.12	-1.44		0.042542	0.0400383	0.02025	-2.2	1498	90	510	0	70		4.57	185.18	5	15	17	10	26.87	20	20
1131-16	530	1.27056	1354.47	49.38	1.04	16.05	8.46	0.17	8.01	12.25	2.23	0.485	0.134	37.1	257	6233.07	-0.22	-0.234299	0.0913877	0.0856289	0.0369	-0.7	355		60			15.8	10.3	171.5	25.5	81.1	7.6		117	4	22		8.17	2.12
H-59	2586	3.89711	1631.43	47.51	1.13	10.62	13.85	0.18	11.49	10.48	2.06	0.15	0.1	41	350	6772.47	-1.308	-0.931919	0.0447877	0.0417226	0.0203	-2.2	572	54	127				2.05	159	29	49	4.57	0.34	42	4.43	12.81	1.62	10.7	3.25	1.13	4.4	0.81	4.49	0.94	2.9	0.48	2.48	0.35
JP01-105	2852	1.2878	1404.97	51.7982	0.44	14.3643	8.65	0.1819	8.9274	12.3969	2.1684	0.0846	0.0423	44	188.554	2637.07	-1.692	-2	0.037415	0.0373494	0.0165	-2	403.281	42.51	86		42			157.2	10.6106	21.3718	2.5913		3	0.881	2.1749	0.323	13.5093	2.1942	0.2371	1.0767	0.248	1.6678	0.3893	1.175	0.1874	1.2181	0.1901
H-68	2586	4.0834	1627.81	46.13	0.99	12.3	13.7	0.18	10.56	12.02	1.75	0.17	0.1	42	316	5933.41	-1.59	-1.19158	0.0413409	0.0377928			573	55	170				1.76	152	25	29	3.55	0.36	36	3.51	9.81	1.25	8.03	2.42	0.88	3.3	0.66	3.8	0.8	2.65	0.45	2.43	0.35
BA-21	2975	1.8953	1450.71	48.41	0.76	15.14	10.8734	0.19	10.64	10.7	1.69	0.18	0.07	32.92	286.59	4560	-0.774	0.938042	0.0628362	0.0552145	0.0284	-1.4	503	70	272				2.13	151.4	15.84	48.51	2.72		16.31	2.39	7.12	1.06	4.96	1.59	0.63	2.11	0.38	2.54	0.55	1.64	0.25	1.78	0.24
42	3245	1.44118	1440.12	51.5	0.56	13.6	10.4	0.16	8.19	11.49	1.57	0.48	0.09	42.3	233	3356.27	-1.247	-0.954884	0.0458144	0.0452173	0.0218	-1.5	523	70	152				39	150	13	50	3		77	2.66	9.63			1.24	0.57		0.27					1.36	0.28
D392324	975	1.20286	1415.31	50.2	0.88	14.1	9.7991	0.21	8.45	13.9	0.85	0.08	0.07	50	300	5274.14	-0.4	-0.872807	0.0752294	0.0737227	0.0338	-0.7	1000	70	100	15	71	30		150	20	30	12		100	2.8	6.6	1	5.1	1.6	0.59	2.1	0.4	2.7	0.54	1.6	0.23	1.4
D392314	975	1.29607	1389.06	49.3	0.83	15.9	9.0799	0.17	8.02	13.4	1.59	0.11	0.08	30	200	4974.47	-1.23	-0.360447	0.050495	0.048588	0.02055	-1.6	150	70	70	70	81	30		150	20	30	15		50	3.4	8.6	1.3	6.3	2.1	0.73	2.7	0.47	2.8	0.61	1.7	0.24	1.6
D344996	1400	1.31874	1445.15	50.1	0.54	11.3	10.2486	0.2	11.3	12.3	1	0.17	0.05	45	198	3236.4	-1.91	-1.8629	0.0324561	0.0303796	0.01285	-2.4	135	42	75				0.5	140		23	1.16	0.04	7	1	2.49	0.37	2.08	0.61	0.26	0.88	0.16	1.26	0.32	1.27	0.21	1.58	0.26
V44-2	2713.5	1.1434	1373.79	49.1	0.47	17.7	8.91	0.16	8.4	11.7	1.2		0.03	40	255	2816.87	0.05	0.827273	0.095853	0.0856942	0.04055	-0.3	135	42	75				0.5	140		23	1.16	0.04	7	1	2.49	0.37	2.08	0.61	0.26	0.88	0.16	1.26	0.32	1.27	0.21	1.58	0.26
9337	2000	1.40854	1403.68	47.02	1.62	9.02	9.95	0.18	11.74	10.95	2.31	0.12	0.13	26.2	314	9709.21	-0.36	0.484151	0.0858342	0.0725474	0.039	-0.6	742		505				1.71	137	16.2	87.7	9.4	0.105	76.4	6.03	16.6	2.3	12.9	3.41	1.15	3.68	0.594	3.38	0.631	1.67	0.205	0.187	1.42
Z2967-66	2500	3.37191	1533.31	45.85	0.82	14.76	12.2081	0.23	9.11	11.9	2.27	1.29	0.05	47.6	289	4920	-1.039	-1.45181	0.0648031	0.0589652			340	340	51.2				16.3	135	19	31.3	2.22		195	2.18	6.36	1.07	5.75	1.97	0.79	2.46	0.5	3.43	0.76	2.15	0.33	2.16	0.34
N25	2700	2.68946	1541.53	48.1063	1.12379	12.5782	12.8282	0.360849	10.1141	11.5472	1.5465	0.0927897	0.11341	36	302	6742.72	-1.092	-0.35068	0.0504577	0.0474353	0.0276	-1.8	194	79	109				3.11	133	27	62	4.9		36	4.39	11.36	1.62	7.36	2.93	0.84	3.55	0.6	3.38	0.73	2.17	0.43	2.2	0.4
8SPL 97-1	2748	1.43235	1412.07	48.6	0.759	15.6	9.34	0.211	7.96	14.2	1.1	0.293	0.07		305	4548.94	-0.159		0.0885525	0.088258	0.03925	-0.6	233	90	100	0	80		15.54	132.76	12	30	14	10	80.61	10	10
CR02	2499	2.14182	1503.92	49.9	1.16	12.45	11.79	0.18	9.52	11.66	1.7	0.24	0.11	49	336	6952.27	-1.01	-0.92938	0.0526132	0.0511961	0.03025	-1.3	244		148				17	128	26	77	3		57	1.5	14		9
CR08	2499	2.30948	1521.3	50	1.32	12.51	12.21	0.18	9	11.53	1.72	0.21	0.12	50	359	7911.21	-1.04	-0.896791	0.0508034	0.0499457	0.026	-1.7	208		137				11	126	27	89	2		53	1.5	13		11
CR03	2499	2.30063	1515.91	49.2	1.08	12.44	11.89	0.19	10.01	11.68	1.59	0.25	0.11	45	320	6472.81	-1.21	-0.815435	0.046878	0.0455986	0.02585	-1.7	251		187				16	125	25	77	4		103	1.5	13		9
GO107	2499	2.10055	1498.71	49.9	1	13.05	11.69	0.18	9.34	11.56	1.67	0.24	0.11	45	261	5993.34	-1.59	-1.33168	0.0384517	0.0369315	0.0198	-2.1	313		187				2	124	25	78	4		65	1.5	12		8
CR09	2499	2.49418	1543.57	50	1.3	12	12.81	0.19	9.26	11.29	1.46	0.33	0.14	53	372	7791.34	-1.12	-1.05155	0.0470203	0.0468255	0.0271	-1.6	185		129				16	121	32	93	2		66	1.5	12		10
GO110	2499	1.62204	1453.93	50.4	0.84	12.59	10.68	0.18	10.23	11.58	1.65	0.2	0.1	48	291	5034.4	-0.84	-0.949005	0.0589232	0.0555421	0.0273	-1.3	249	48	219	115	89	15	2	116	19.9	57	4	0.05	34	3.65	8.54	1.32	6.54	2.15	0.88	2.94	0.54	3.58	0.77	2.18	0.35	2.12	0.31
CR12	2499	2.41172	1527.62	49.4	1.1	12.17	12.2	0.19	9.78	11.74	1.66	0.24	0.11	49	333	6592.67	-1.21	-1	0.0471607	0.0459324	0.0267	-1.7	301		212				7	115	25	74	4		55	1.5	13		10
GO108	2499	2.08722	1507.26	50.2	1.1	12.39	11.91	0.18	9.58	11.45	1.53	0.2	0.1	48	347	6592.67	-0.93	-0.781208	0.0535928	0.0520767	0.0304	-1.3	359		202				15	114	23	74	3		44	3	10		9
CR07	2499	2.11398	1509.77	50.4	1.18	12.19	12.04	0.18	9.38	11.45	1.57	0.25	0.12	46	331	7072.14	-1.11	-0.846623	0.0485341	0.0475252	0.0304	-1.3	393		267				18	113	18	54	2		66	1.5	10		7
N26	2700	2.81132	1536.03	48.5698	1.06477	12.4803	12.8066	0.0266192	9.19386	11.3644	2.73359	0.0716671	0.102382	41	288	6388.61	-1.162	-0.844869	0.0512448	0.0493355	0.0275	-1.8	111	66	94				1.4	112	28	60	4.24		34	3.78	10.01	1.71	8.46	2.49	1.1	3.38	0.63	3.72	0.7	2.4	0.34	2.38	0.3
D392318	975	1.69124	1438.75	48.9	0.84	15.3	10.1587	0.19	8.38	12.9	1.61	0.15	0.07	30	150	5034.4	-2.43	-1.43333	0.0265487	0.0244638	0.0134	-2.6	1000	50	70	50	78	30		110	20	30	11		70	2.7	6.9	1.1	5.2	1.7	0.66	2.3	0.4	2.5	0.53	1.6	0.22	1.4
D344967	975	1.27021	1349.02	48.7	0.67	16.8	8.17191	0.15	8.44	13.1	2.41	0.12	0.05	44	220	4015.54	-0.57	-0.868571	0.0792079	0.0728252	0.0323	-0.9	850	46	145	30	49	17	8	107	14	45	12		20	1.7	4.5	0.7	4.2	1.4	0.66	2	0.32	2.6	0.58	1.6	0.21	1.4
84GRS-1166	2800	1.61168	1420.03	48.67	0.62	15.62	10.2327	0.16	9.36	12.37	1.57	0.11	0.02	39	233	3720	-1.116	-0.700513	0.0535919	0.0491455	0.02265	-1.8	410	61	189				1.55	105	15	34	2.16		45	2	5.19	0.77	4.01	1.39	0.56	1.81	0.34	2.44	0.53	1.46	0.23	1.53	0.2
D392319	975	1.5938	1435.33	49	0.79	14.5	10.0688	0.2	9.19	13	1.43	0.16	0.07	50	200	4734.74	-1.71	-2.04624	0.0383929	0.0362948	0.0177	-2.1	500	70	70	30	70	30		100	20	30	11		30	3.5	9.3	1.4	7.2	2.1	0.8	3	0.49	3	0.62	1.8	0.26	1.6
D392342	975	1.4612	1442.86	49.4	0.77	14.8	10.3385	0.19	10.7	11.9	0.67	0.05	0.07	30	200	4614.87	-1.79	-0.360447	0.033913	0.030648	0.01305	-2.5	500	50	70	50	68	30		100	20	30	15		50	3.9	8.1	1.3	6.4	1.9	0.71	2.6	0.41	2.8	0.56	1.6	0.23	1.4
465433	3750	3.12592	1599.19	48.37	0.8	9.57	13.28	0.21	11.14	13.89	1.05	0.17	0.04		310	4794.67	-1.35		0.0433253	0.045121	0.0236	-2.1	1414	73	465				2	91	14	46.6	1.21		10.5	3.38	8.82	1.34	6.31	2.04	0.65	2.79	0.4	2.48	0.53	1.3	0.21	1.23	0.2
JP00-31	2852	1.47702	1425.32	49.9078	0.4833	15.2468	10.04	0.1833	9.7072	11.6322	1.5871	0.0512	0.041	47	224.61	2896.58	-1.21	-1.42438	0.0483526	0.0447343	0.02175	-1.6	435.205	44.82	84	84	49		1.8219	79.6742	12.2958	28.0424	3.8522		25	1.1187	3.0866	0.4733	2.4781	0.8804	0.3601	1.4267	0.3055	1.9	0.4427	1.3123	0.2174	1.3823	0.2126
292JSN 95-1	2748	1.06872	1414.98	51.8	0.667	13.6	9.92	0.175	8.6	11.3	1.13	0.103	0.068		252	3997.56	-0.797		0.0570938	0.0535169	0.0248	-1.1	476	50	150	90	70		10.06	76.95	14	22	21	0	44.78	10	10
74-PTP-03	2800	1.39753	1440.78	49.771	0.49771	11.3308	10.5764	0.224499	13.7664	11.4367	0.868345	0.186376	0.0317687	45	232	2986.26	-1.188	-1.18254	0.0501502	0.0430608	0.02195	-1.6	1165	90.1	317				7.2	76	13	25	0.72		45	0.7	2.5		2.45	0.95	0.35	1.46	0.27	1.76	0.4	1.18	0.18	1.25	0.21
8707/3	3006	2.3763	1579.23	50.2	0.77	7.83	12.8	0.2	15.3	12.3	0.34	0.12	0.2		204	4614.87	-2.875		0.0168562	0.0166005	0.0111	-3	1258	71	363				1	31	14	43	2.3			1.41	4.65		4.552	1.724	0.528	2.33		2.59		1.49		1.3
8.2	2745	2.11653	1522.89	50.2	1.56	9.58	11.88	0.41	11.2	11.9	1.47	0.16	0.12		250	9349.61	-1.908		0.0310261	0.0307603	0.0152	-2.5	690	49	253	23	137	22	0	76	22	113	12		0	9	15
169MAF 96-1	2770	2.7158	1545.16	48.7	0.771	14.6	12.4	0.212	8.07	10.5	1.92	0.31	0.066		313	4620.86	-0.828		0.057275	0.0546779	0.03345	-1.4	249	70	180	190	100		17.37	75.26	15	30	14	10	71.65	10	10
499702MA	3062	2.30515	1510.39	48.2	0.63	14.2	11.43	0.25	8.7	13.7	1.2	0.21	0.05	44.4	245	3775.8	-1.752	-1.45364	0.0361802	0.0363222	0.0205	-2.1	488	60	122	12	192	21.6	7.3	73	16.9	43	8.78	0.34	38	3.23	8.09	1.21	5.274	1.652	0.57	2.45	0.44	2.95	0.63	1.87	0.28	1.86	0.28
RKY-17	2700	1.56699	1462.59	51.2183	0.647053	10.2517	11.371	0.222424	11.1414	11.8492	1.59741	0.222424	0.0707714	44	232	3882.32	-1.546	-1.32468	0.0395303	0.0381896	0.0181	-2	1236	94	148				8.83	66	17.13	14.35	2.69		17.28	2.4	6.47		4.6	1.35	0.41	1.72		1.82		1.15		1.16	0.17
98H329	2700	1.47771	1425.7	50.1847	0.533024	13.1748	10.4724	0.201141	8.80999	13.4262	1.50856	0.351997	0.0402283	50	250	3198.15	-0.771	-1.39831	0.0635251	0.0636153	0.0272	-1.4	320	50	110				9.9	63	19	34	2.4		31	2.3	5.2	0.78	3.7	1.3	0.48	1.9	0.38	2.7	0.63	1.8	0.27	1.9	0.29
61	2700	1.93305	1511.88	49.1098	0.710142	9.30186	11.8278	0.20004	16.8134	9.59192	0.830166	0.090018	0.060012	28.7	214	4260.85	-2.231	-0.0178439	0.0250824	0.0216016	0.01475	-2.4	2566.1	99	811.8				4	57	13.1	44.8	4.6		7	2.8	5.5		4.5	1.5	0.5	1.7	0.41	2.4	0.52	1.3	0.2	1.3	0.2
ROQ-10	2723	2.01937	1509.17	48.9205	0.861532	9.61179	11.7205	0.197218	16.3068	9.69483	1.16255	0.0207598	0.0518995		209	5169.19	-2.242		0.025312	0.0219952	0.0148	-2.5	1687	80	624				2	50	12	53	3.12		36	2.8	7.94	1.2	6.32	2.02	0.76	2.52	0.41	2.5	0.5	1.37	0.22	1.25	0.2
30JTL 96-2	2770	2.34158	1516.97	47.8	0.549	13	11.4	0.208	12.2	10.6	1.48	0.13	0.038		245	3290.34	-1.701		0.0362754	0.032332	0.0206	-2.1	1095	110	340	40	80		8.23	38.9	8	15	15	30	53.74	10	10
465619A2	3750	2.67559	1558.79	49.705	0.959904	11.2389	13.5592	0.259974	9.69903	11.0489	1.42986	0.389961	0.029997	42.7	273	5759.42	-1.468	-1.68806	0.0384551	0.0384869	0.0223	-2.1	569	65	163				7.1	35	24.4	59	2.13		25	2.12	5.73	0.92	5.66	2.15	0.93	3.03	0.67	4.35	0.85	2.49	0.37	2.38	0.35
BA-22	2975	4.20926	1686.22	48.42	1.3	6.94	14.93	0.23	12.58	13.18	0.55	0.12	0.09	37.19	344.3	7791.34	-1.778	-0.866725	0.0319136	0.032847	0.01955	-2.6	1361	105	455				0.69	34.53	16.85	76.7	7.46		15.54	7.44	20.59	2.96	13.46	3.6	0.99	4	0.55	3.49	0.62	1.79	0.24	1.49	0.2
2486266	2873	2.00624	1539.82	49.4653	0.75873	7.7154	12.4725	0.197073	15.0761	12.12	0.335024	0.118244	0.197073		204	4552.38	-2.582		0.0209028	0.0193998	0.0102	-3.1	1258	71	363				1	31	14	43	2.3			1.41	4.65		4.63	1.77	0.528	2.33		2.59		1.49		1.3
DH95-2	2700	2.6061	1591.4	49.1902	1.09978	5.9988	13.2554	0.19996	17.4965	10.2979	0.659868	0.089982	0.069986	44	255	6598.68	-1.914	-1.73453	0.0284851	0.0264156	0.0172	-2.4	1064	97	832				1.3	31	14	58	5.8		10	4.1	13		9.1	2.7	1	3.1	0.4	2.7	0.5	1.4	0.2	1.1	0.16
465601	3750	3.51039	1628.29	49.2	1	9.7	15.0376		10.5	11	1.1	0.5	0.1	49	262	6000	-2.094	-2.10657	0.0263047	0.0266304	0.01835	-2.6	334	61	105				23	25	19.5	47	1.8		53	1.44	4.24	0.74	4.16	1.77	0.68	2.63	0.52	3.55	0.77	2.15	0.31	1.99	0.28
60JTL 98-1	2770	1.97374	1484.91	47.5	0.521	11.3	10.5	0.24	16.1	10.9	1.09	0.144	0.036		207	3122.53	-2.11		0.0299667	0.0253966	0.0144	-2.6	1273	80	400	10	110		11.89	24.52	7	7	15	20	26.87	30	20
PHAG039	2700	2.17279	1498.91	47.8657	0.667611	10.9043	11.4398	0.15173	14.8493	11.1977	1.14303	0.313575	0.0505766	31.6929	191.517	4005.66	-2.452	-0.914261	0.0243615	0.0217151	0.01005	-3.36	1554	73.6638	370.444				15.8411	21.7096	10.0121	26.3639	1.3267		28.2653	1.22933	3.88405	0.665222	3.42317	1.18334	0.43357	1.35655	0.266405	1.73574	0.398151	1.08753	0.149917	0.973525	0.148912
MU95-6	2938	1.23532	1368.33	50.25	0.42	16.33	8.77	0.16	9.06	11.62	2.17	0.22	0.03	48	225	2517.2	-0.321	-1.31641	0.084057	0.0767779	0.03255	-0.8	1048	52	103						10	27	1.29			1.27	3.46	0.5	2.67	0.9	0.38	1.18	0.23	1.79	0.4	1.12	0.19	1.26	0.18
DH95-3	2700	1.8872	1466.26	48.3197	0.640128	13.3327	11.0446	0.190038	11.8024	11.9024	1.29026	0.070014	0.040008	40	266	3840.77	-1.081	-0.261905	0.0529081	0.0476989	0.02375	-1.7	881	78	277						16.6	36	1.56			1.43	4.39	0.72	4.07	1.57	0.572	2.1	0.361	2.55	0.572	1.68	0.251	1.57	0.261
R-286	2950	1.15383	1481.12	53.41	0.51	5.64	11.03	0.22	15.29	11.11	1.11	0.28	0.05	45.6	228	3056.6	-1.636	-1.90769	0.0350471	0.0339387	0.01815	-1.7	2651	56	252						10.88	43.1	2.35			2.33	6.14	0.96	4.85	1.53	0.6	1.85	0.29	1.96	0.4	1.22	0.16	0.95	0.13
MORB metamorphic oceanic crusts from Aulbach & Stagno (2016)
Eclogite	3000	1.30314	1335.2	47.2883	0.688159	15.9334	8.73177	0.176532	13.7721	10.6627	2.05924						-1.377	-0.95	0.0535378	0.0401079	0.0194	-1.8
Eclogite	2820	1.77913	1415.11	47.06	0.536667	16.1183	10.2732	0.183333	10.915	11.115	1.95						-1.913	-1.18	0.036754	0.030225	0.0178	-2.2
Eclogite	2800	1.87378	1417.12	46.8757	0.603767	15.6987	10.6361	0.256356	14.1628	10.2484	1.77173						-1.862	-1.21	0.0380355	0.0293439	0.0178	-2.3
Eclogite	2700	4.1354	1598.98	45.6162	1.23649	16.0715	14.0276	0.294744	8.70656	11.6535	2.46684						-2.444	-2.2	0.0294805	0.0240077
Granulite	2536	1.37427	1446.01	49.1667	0.5	13.9667	11.5	0.17	11.55	11.4667	0.146667						-1.385	-1.28	0.0414322	0.0360195	0.01745	-1.9
Granulite and amphibolite	2525	2.4978	1508.03	47.8	0.836667	14.0133	12.1967	0.193333	8.5	11.4867	2.32667						-1.158	-1.37	0.0515961	0.048126	0.0264	-1.8
Eclogite	2100	2.09289	1446.62	46.6816	0.756045	15.2568	11.2395	0.208636	13.2952	10.4353	1.78903						-1.204	-0.87	0.0543903	0.0427433	0.02375	-1.8
Basalt	1904	2.30316	1509.67	50.115	1.06	14.73	12.21	0.2075	7.0775	12.4725	1.8375						-0.88	-1.43	0.0559574	0.0567504	0.03105	-1.4
Eclogite	1876	4.49739	1653.75	47.3308	1.11833	13.425	15.3425	0.2425	7.25392	12.7058	1.87083						-1.27	-1.35	0.0474623	0.0465215
Metabasalt	819	2.49873	1499.96	45.9775	0.9575	15.2975	11.6642	0.19	8.6675	11.9275	1.7325						-1.051	-1.14	0.055493	0.0499171	0.03185	-1.5
Amphibolite	580	1.93807	1467.12	49.7667	1.27667	13.5067	11.0831	0.206667	7.22	12.7867	2.26667						-0.78	-0.45	0.0624581	0.0628044	0.02865	-1.3
Basalt	563	2.26958	1478.69	49.525	1.6475	15.4775	11.52	0.19	7.3175	11.6775	2.71						-1.121	-1.2	0.0538464	0.0510188	0.0254	-1.8
[truncated: 5 more columns]

## Sheet: Data in Zhang et al. (2024)
Sample_ID	Age(Ma)	Pressure(GPa)	Temperature(℃)	SiO2(wt. %)	TiO2	AL2O3	FeOT	MnO	MgO	CaO	Na2O	K2O	P2O5	Sc(ppm)	V	Ti	fO2_V-Ti vs. QFM	fO2_V-Sc vs. QFM	Fe3+/ΣFe _Basalt_Empirical(Kress and Carmichael, 1991)	Fe3+/ΣFe _Basalt_Thermaldynamic	Fe3+/ΣFe _Basalt_Empirical(O'Neill et al., 2018)	Fe3+/ΣFe _Mantle_Thermaldynamic
5049	3550	2.81019	1559.8	47.2	1.19	9.72	13.7489	0.29	11.7	12.59	1.07	0.24			337	7140	-0.945		0.103582	0.0555788	0.0532704	0.03415
5052	3550	2.7888	1545.84	46.32	1.43	10.94	13.1551	0.34	10.94	12.96	0.97	0.32			266	8580	-1.948		0.0687952	0.0334859	0.0312153	0.0166
9337	2056	1.40854	1403.68	48.8678	1.47513	8.18506	10.485	0.186896	18.1521	9.9588	2.09185	0.108668	0.117723	26.2	314	8850.78	-0.314	0.63	0.135728	0.0874567	0.0696594	0.039
91145	2800	2.64556	1529.31	47.1858	0.889733	14.4957	12.5424	0.189943	8.36749	13.396	0.949715	0.349895	0.079976	40.4	298	5338.4	-1.41	-1.15	0.0844173	0.0437228	0.0429335	0.0215
176766	3230	2.26267	1513.48	48.315	0.937	9.417	12.5945	0.221	10.961	12.164	1.842	0.181		34	242	5622	-1.88	-1.3	0.0739299	0.0335488	0.0328005	0.0153
179827	3230	2.2652	1527.32	49.686	1.192	7.634	13.0327	0.232	10.429	13.282	1.897	0.176		33	273	7152	-1.715	-1.08	0.0834017	0.0365596	0.0382	0.0208
468794	3000	0.761316	1311.79	50.4978	0.46729	15.5831	8.19838	0.152377	10.2194	12.3527	1.4933	0.0101585	0.0101585	40	186	2803.74	-0.764	-0.85	0.112995	0.0679866	0.0586032	0.02555
510687	3200	1.51412	1402.73	48.4004	0.637794	13.4863	10.3159	0.174879	12.7868	10.8734	1.65621	0.349758	0.041148	50	225	3826.77	-1.048	-1.49	0.0975948	0.0575173	0.0486825	0.02595
510939	3000	1.68409	1447.77	47.3108	0.593047	11.4213	11.4364	0.204499	16.6155	9.88753	0.99182	0.0715746	0.0511247	33	201	3558.28	-1.854	-0.91	0.0651603	0.0353739	0.0274029	0.01805
02MB256	3450	1.37113	1417.72	48.47	0.45	9.58	10.8078	0.187	18.96	9.75	1.32	0.03	0.037	36.9	194	2700	-1.693	-0.9	0.0725325	0.039095	0.0304172	0.0169
05SC72-8	800	0.684585	1338.3	50.6815	0.567061	11.8425	9.37449	0.185153	15.5294	10.5296	0.516091	0.435136	0.0404777	37.6	199	3402.36	-0.765	-0.61	0.105494	0.065211	0.0517395	0.026
05SC74-7	800	1.37156	1399.38	50.1058	0.509009	11.699	9.60647	0.162661	16.1755	10.4628	0.354508	0.58446	0.0383252	35	187	3054.05	-1.647	-0.82	0.072894	0.0374331	0.0317654	0.0167
12 Ar	2920	1.50608	1412.23	50.59	0.52	14.59	10.3927	0.2	8.99	12.24	2.25	0.04			248	3120	-0.623		0.121654	0.0700675	0.0666893	0.0306
1786-12A	2700	1.75006	1459.24	48.9835	0.657429	13.7757	11.3576	0.202286	9.58835	12.6934	1.14291	0.131486	0.0606857	40	236	3944.57	-1.444	-0.87	0.0835429	0.0427431	0.0404188	0.0185
18-4	1300	1.29152	1388.7	48.1133	0.455807	11.5759	10.197	0.393775	17.3479	10.4204	0.7103	0.596652	0.056824		229	2734.84	-0.61		0.112633	0.0705307	0.0576454	0.02915
27GV	1765	1.68174	1406.52	47.2915	0.535557	11.861	10.4299	0.189734	17.1256	10.2665	1.69077	0.35262	0.0452077	20	256	3213.34	-0.446		0.123782	0.0836084	0.0656629	0.03605
465620A	3750	3.85379	1612.07	46.6	0.9	11.4	15.0376		11	10.9	1.1	1.2		45	234	5400	-2.272	-2.27	0.0564052	0.0275004	0.0257959	0.01
6/2 L-Z	2830	2.05628	1423.67	46.53	1.04	15.68	10.0598	0.19	9.16	12.84	2.42	0.31			268	6240	-0.801		0.11717	0.0723864	0.0648446	0.0318
7 L-Z	2920	0.883918	1343.35	50.78	0.65	14.77	8.64708	0.23	8.15	12.08	1.6	0.17			236	3900	-0.249		0.14	0.0852519	0.0780176	0.03405
84GRS-1166	2840	1.53904	1410.65	48.67	0.62	15.62	10.2327	0.16	9.36	12.37	1.57	0.11	0.02	39	233	3720	-1.002	-0.55	0.100699	0.0571061	0.0523045	0.02605
8707/16	2840	1.78962	1508.58	49.0425	0.746738	7.71966	12.9726	0.201821	13.9257	12.9166	0.585281	0.111002	0.171548		175	4480.43	-2.72		0.04988	0.020097	0.0190727	0.00965
96TB0015	2700	1.61076	1489.27	50.5705	1.0073	9.25069	12.7127	0.226128	11.8203	11.8203	0.925069	0.0102785	0.0822284	29	230	6043.79	-1.803	-0.43	0.0711514	0.0325296	0.0307591	0.014
B6	2750	1.02159	1367.76	51.8027	0.553753	9.3086	9.8016	0.222295	12.901	11.3132	2.80846	0.0317564	0.0426727	36.4	203	3322.52	-1.025	-0.54	0.110446	0.0596178	0.0532485	0.02305
B-B 2	2700	0.967275	1341.42	50.9169	0.67141	15.5226	8.81864	0.160337	8.24732	12.5764	1.80379	0.150316	0.0400842	42.56	220.66	4028.46	-0.45	-0.75	0.130871	0.0784962	0.0726479	0.0307
B-Z 1	2700	1.37195	1408.82	49.7498	0.70042	15.4693	10.2388	0.190114	8.81529	12.1473	1.37082	0.010006	0.040024	41.31	241.89	4202.52	-0.887	-0.73	0.103477	0.0579499	0.0537023	0.02555
B-Z 1	2700	1.41013	1413.66	49.72	0.7	15.46	10.3477	0.19	8.81	12.14	1.37	0.01		41.31	271.06	4200	-0.546	-0.35	0.118445	0.0695034	0.0646703	0.03015
DH95-3	2700	1.64651	1438.38	48.3197	0.640128	13.3327	11.0446	0.190038	11.8024	11.9024	1.29026	0.070014	0.040008	40	266	3840.77	-0.799	-0.22	0.107456	0.0626757	0.0556381	0.02695
DU-2B	2700	1.64671	1434.98	50.325	0.619938	12.3488	10.899	0.219978	9.17908	12.4488	2.36976	0.189981	0.049995	44	261	3719.63	-0.815	-0.69	0.117154	0.0626885	0.0620554	0.02685
GGU485418	3080	1.56865	1440.12	48.41	0.43	10.87	11.26	0.22	14.9	11.26	1.23	0.15	0.02	36	178	2580	-2.24	-1.37	0.0592969	0.0287425	0.024341	0.0132
GGU485420	3080	0.896952	1385.14	52.06	0.51	12.01	10.0508	0.19	10.12	12.66	1.23	0.01	0.04	37.3	199	3060	-1.282	-0.78	0.0926779	0.0474063	0.043925	0.0193
JP02-266	2852	1.28128	1391.61	49.91	0.48	15.25	10.0418	0.18	9.71	11.63	1.59	0.05		47	225	2880	-0.803	-1.25	0.107169	0.0626682	0.0559737	0.02485
JP02-375	2852	0.863978	1330.89	51.8	0.44	14.36	8.64708	0.18	8.93	12.4	2.17	0.08		44	189	2640	-0.942	-1.3	0.110409	0.0613398	0.0564624	0.02205
JP02-570	2744	1.05253	1410.05	50.12	0.62	8.67	10.8426	0.2	16.17	10.93	1.11	0.08		52	220	3720	-1.194	-1.76	0.0927977	0.0505774	0.0422105	0.0203
KAL-13	2700	2.27903	1501.48	47.4741	0.563582	9.72436	12.5916	0.184445	14.3662	11.5791	0.317655	1.58828	0.0512348	45	240	3381.49	-1.682	-1.35	0.0758589	0.0385543	0.0362691	0.02035
KV15544	401.5	1.29675	1358.19	50.1	1.13	15.3	8.9099	0.17	8.15	11.94	2.4	0.59	0.12	50	250	6780	-0.313	-1.01	0.142103	0.0898001	0.0821386	0.03705
KV18182	1900	1.28558	1379.07	50.6	1.35	9.7	10.0699	0.16	14.09	10.89	2.75	0.21	0.18	34.2	331	8100	0.078	0.29	0.166381	0.108917	0.0946827	0.0469
KV18187	1880	1.39538	1379.58	50.72	0.41	13.98	9.57989	0.16	9.12	12.94	2.82	0.24	0.03	47.95	245	2460	-0.479	-0.8	0.138662	0.0816429	0.0790675	0.0341
KV19588	260	0.8859	1321.08	51.07	0.77	11	8.4099	0.17	10.58	12.2	3.17	0.02	0.17	38.8	233	4620	-0.047	-0.29	0.169964	0.106898	0.0956702	0.04185
KV20955	270	1.13902	1365.04	50.11	0.72	12.46	9.46989	0.17	11.13	11.31	1.73	0.75	0.19	25.23	221.2	4320	-0.703	1.01	0.118851	0.07025	0.0623479	0.0276
KV50375	2100	1.3192	1387.22	48.9	0.98	15.09	9.83989	0.17	10.07	11.9	1.49	0.08		37	201	5880	-1.154	-0.98	0.093825	0.0548177	0.0466276	0.0205
KV52867	2750	1.12477	1405.79	49.9	0.527	8.58	10.7099	0.288	16.1	10.5	1.62	0.011	0.053	32.9	220	3162	-1.111	0.47	0.0973276	0.0537224	0.0445226	0.0202
KV53121	531.5	1.21509	1343.02	49.38	1.04	16.05	8.4599	0.17	8.01	12.25	2.23	0.485	0.134	37.1	257	6240	-0.067	-0.15	0.155596	0.100953	0.0927812	0.04035
KV54767	2840	1.57953	1415.64	48.67	0.62	15.62	10.3499	0.16	9.36	12.37	1.57	0.11	0.02	39	233	3720	-1.053	-0.57	0.0984536	0.0555909	0.0508682	0.0266
KV56882	2100	1.22389	1351.26	48.66	0.73	16.61	8.5699	0.18	8.36	12.84	2.01	0.07	0.09	34	254	4380	-0.121	0.35	0.149964	0.0954608	0.0880706	0.0408
KV57015	511	1.21112	1330.67	47.9	1.12	14.16	8.29991	0.13	11.02	12.76	2.02	0.63	0.16	34	196	6720	-0.568	-0.54	0.132058	0.0844853	0.0728065	0.0312
KV57448	3250	1.41189	1410.9	48.69	0.71	11.64	10.5399	0.2	12.64	11.38	1.68	0.16	0.08	41	252	4260	-0.776	-0.58	0.11223	0.0656772	0.0568883	0.0301
KV5949	2490	1.11645	1353.41	50.1	0.81	16.07	8.9699	0.16	8.82	11.91	1.84	0.14	0.08	42	215	4860	-0.642	-0.91	0.117957	0.0701569	0.0634239	0.02745
KV59643	280	1.25458	1332.31	49.22	1.12	16.9	8.2899	0.14	8.15	12.25	2.31	0.63	0.07	34	217	6720	-0.354	-0.31	0.139359	0.0889251	0.0815296	0.0359
KV59742	1865	1.98364	1486.8	49.3	0.89	12.7	11.8827	0.2	8.6	13.4	1.39	0.11	0.08	62	294	5340	-1.088	-1.79	0.100755	0.0522028	0.0517356	0.0244
KV59991	3380	2.26044	1513.38	48.32	0.94	9.42	12.5899	0.22	10.96	12.16	1.84	0.18	0.09	34	242	5640	-1.88	-1.3	0.0739062	0.0335611	0.0326675	0.0153
KV60005	3380	2.17465	1507.3	49.05	0.91	8.83	12.4399	0.18	10.15	12.2	2.39	0.04	0.07	36	260	5460	-1.63	-0.62	0.08506	0.0390246	0.0387007	0.0202
KV60016	3380	2.26628	1527.47	49.69	1.19	7.63	13.0299	0.23	10.43	13.28	1.9	0.18	0.08	33	273	7140	-1.717	-1.08	0.0833531	0.0365676	0.0380557	0.0208
KV61499	1400	1.06819	1354.52	49.1	0.47	17.7	8.9099	0.16	8.4	11.7	1.2		0.03	40	255	2820	0.443	0.71	0.168963	0.118052	0.105161	0.0489
KV61579	396.5	1.19364	1349.42	47.95	0.57	16.28	9.0499	0.18	12.52	12.09	1.21	0.09	0.04	28	192	3420	-1.007	0.48	0.0981486	0.0596029	0.0499403	0.0237
KV65381	1400	2.07095	1450.09	46.7	1.61	15	10.7076	0.21	8.72	12.1	1.86	0.25	0.22	36.9	141	9660	-2.564	-2.03	0.0533268	0.0251877	0.0222739	0.01415
KV66725	2100	1.12404	1333.01	48	0.63	15.9	8.40413	0.14	10.5	12.2	1.62	0.35	0.12	36.4	131	3780	-1.849	-1.67	0.073165	0.0395793	0.0332643	0.01505
KV67291	395	1.20597	1361.12	48.5	0.48	13.8	9.4479	0.17	13.4	10.2	1.62	0.36	0.11	41.8	226	2880	-0.466	-0.51	0.12164	0.0780258	0.0642952	0.0324
KV7189	387.5	0.945137	1331.16	50.6	0.63	14.2	8.3999	0.16	8.71	12.2	2.38	0.13	0.07	49.7	210	3780	-0.493	-1.25	0.133981	0.0802688	0.0724545	0.02985
KV9357	3000	1.12659	1344.01	50.25	0.42	16.33	8.7699	0.16	9.06	11.62	2.17	0.22	0.03	48	225	2520	-0.085	-1.06	0.148185	0.0963591	0.0869783	0.04
PHAG039	2700	1.6944	1447.22	47.8657	0.667611	10.9043	11.4398	0.15173	14.8493	11.1977	1.14303	0.313575	0.0505766	31.6929	191.517	4005.66	-1.973	-0.74	0.0661843	0.0337918	0.0284137	0.0135
RKY-18	2700	1.37196	1405.84	49.2365	0.717969	11.7707	10.5365	0.202245	12.7819	11.5077	1.69886	0.161796	0.080898	41	252	4307.82	-0.728	-0.57	0.114616	0.0674047	0.0588518	0.03
s_TJK38	2500	2.53435	1502.04	46.7096	1.24999	13.1199	12.22	0.179999	10.9099	12.1999	1.77999	0.169999	0.0999992	44	310	7499.94	-1.188	-0.81	0.0941645	0.0522332	0.0477055	0.0264
s_TJK40	2500	2.62539	1518.59	46.94	1.07023	13.1028	12.56	0.190041	10.1222	12.8027	1.58034	0.150032	0.0800171	42	286	6421.37	-1.498	-0.89	0.0832211	0.0436616	0.0408094	0.02145
s_TJK45	2500	2.67354	1521.58	46.9103	0.919614	13.2944	12.59	0.18992	10.0458	12.7946	1.61932	0.149937	0.0899622	43	279	5517.68	-1.553	-0.96	0.0812763	0.0428435	0.0396717	0.0214
s_TJK52	2500	2.53295	1495.58	46.36	1.11024	14.4831	11.93	0.170037	10.2422	12.4027	1.74037	0.14003	0.0900194	41	279	6661.43	-1.378	-0.82	0.0863763	0.0489816	0.0431822	0.02635
s_TJK53	2500	2.446	1481.46	46.1284	1.0802	14.8427	11.51	0.180033	10.3519	12.6023	1.78033	0.140026	0.100018	40	265	6481.18	-1.378	-0.82	0.0872595	0.0492068	0.0437344	0.0254
s_TND2	2500	2.28484	1475.23	47.2108	1.04002	15.7903	11.21	0.170003	8.23014	13.0602	1.81003	0.130002	0.100002	41	262	6240.1	-1.346	-0.9	0.0893806	0.0481178	0.0456112	0.0253
s_TND3	2500	2.41063	1499.51	47.6391	1.00998	14.3497	11.87	0.189997	8.30985	13.3698	1.68997	0.149997	0.0999982	41	241	6059.89	-1.775	-1.23	0.0757493	0.0371112	0.0363039	0.0206
s_TND4	2500	2.26496	1484.9	47.9534	1.10008	14.7511	11.43	0.170012	8.02058	13.281	1.79013	0.130009	0.100007	44	280	6600.47	-1.271	-0.99	0.0936188	0.0503377	0.0479887	0.02545
s_TND5	2500	2.17175	1478.61	48.1067	1.06015	14.432	11.37	0.170024	8.16113	13.4519	1.72024	0.160022	0.100014	44	280	6360.88	-1.207	-0.96	0.0968067	0.051394	0.0500137	0.02495
s_Z-1	2700	1.41007	1413.66	49.7486	0.700402	15.4689	10.35	0.190109	8.81506	12.147	1.37079	0.0100057	0.040023	38.1	248	4202.41	-0.853	-0.38	0.104729	0.0590647	0.0547047	0.02565
SG-039	3782	1.93649	1440.92	48.23	1.05	15.94	10.5457	0.19	8.13	12.38	2.1	0.12		50.3	320	6300	-0.491	-0.79	0.12628	0.0767235	0.0718287	0.03825
SG-051	3819	2.27395	1467.62	47.36	0.92	15.58	11.1395	0.24	8.7	12.55	2.13	0.17		47.2	326	5520	-0.607	-0.55	0.121101	0.0734403	0.068543	0.0351
SG-109B	3819	0.988651	1322.86	49.14	0.7	15.89	8.33215	0.21	10.14	12.75	1.57	0.26			260	4200	0.299		0.173984	0.121922	0.107947	0.0469
SUDD003-288.7	2700	1.15095	1333.72	49.8427	0.585684	12.1405	8.90964	0.208464	13.6693	10.3041	3.14681	0.0397074	0.0496343		197.23	3514.11	-0.737		0.119883	0.0746674	0.0607269	0.02715
Z2967-49	2500	2.67877	1477.98	46.6147	0.590059	14.9515	11.3639	0.20002	9.20092	12.0812	2.33023	1.22012	0.040004	50.8	253	3540.35	-1.301	-1.5	0.0952448	0.0514217	0.0515046
																				Calculated by this study

## Sheet: Data in Gao et al. (2022)
Sample_ID	Pressure(GPa)	Temperature(℃)	SiO2(wt. %)	TiO2	AL2O3	FeOT	MnO	MgO	CaO	Na2O	K2O	P2O5	Sc(ppm)	V	Ti	fO2_V-Ti vs. QFM	Fe3+/ΣFe _Basalt_Thermaldynamic	Fe3+/ΣFe _Basalt_Empirical(O'Neill et al., 2018)	Fe3+/ΣFe _Mantle_Thermaldynamic
61	1.93305	1511.88	49.1098	0.710142	9.30186	11.8278	0.20004	16.8134	9.59192	0.830166	0.090018	0.060012	28.7	214	4260.85	-2.231	0.0250824	0.0216016	0.01475
6411	1.81838	1497.99	50.9264	0.632871	10.0666	12.0865	0.177995	15.6042	7.00114	1.94806	0.00988862	0.0494431	37.9	233	3797.23	-1.84	0.0297522	0.0254455	0.01435
43832	0.896027	1387.68	53.1763	0.618453	13.7339	10.0594	0.202597	9.57536	10.0232	1.18359	0.127956	0.0533149		226	3710.72	-0.894	0.054515	0.0479308	0.01935
94141	1.37627	1429.9	50.974	0.846568	14.0928	10.7611	0.189903	9.90495	10.3947	1.08944	0.349822	0.0639674	42.4	249	5079.41	-1.049	0.050125	0.0454874	0.0215
213763	1.83187	1492.23	50.5087	0.690355	12.0062	12.0645	0.217353	12.9377	8.43537	1.51112	0.0621009	0.072451	39	237	4142.13	-1.753	0.0320419	0.0279423	0.01425
372679	1.41697	1460.91	50.9474	0.568421	12.3158	11.4269	0.221053	13.4737	8.63158	0.852632	0.0947368	0.0526316	38	205	3410.53	-1.927	0.0291094	0.0244477	0.01325
372682	2.55408	1539.78	47.6141	0.586019	12.6622	12.4773	0.240686	15.4877	8.13102	1.10925	0.0941817	0.0523231	47	241	3516.12	-1.542	0.0374664	0.0301397	0.0217
372683	1.52377	1487.63	50.7404	0.548825	10.4587	11.7018	0.227814	15.8434	8.21166	0.704152	0.0517759	0.0621311	34	198	3292.95	-2.276	0.0230477	0.0193414	0.00919
372685	1.32077	1452.91	51.0482	0.503145	10.6918	11.0992	0.188679	15.7233	8.15514	0.471698	0.691824	0.0524109	36	190	3018.87	-2.114	0.025919	0.0221251	0.01295
372688	1.73077	1506.11	50.8734	0.623148	10.2155	12.2712	0.224742	14.6082	8.59128	0.858106	0.163449	0.0510777	39	228	3738.89	-1.979	0.0271065	0.0238675	0.01445
465601	3.51039	1628.29	49.2	1	9.7	15.0376	0	10.5	11	1.1	0.5	0.1	49	262	6000	-2.094	0.0263047	0.0266304	0.0177
508949	2.01238	1425.85	47.8569	0.78929	15.8857	10.2235	0.169847	10.1908	10.4906	2.79748	0.269757	0.059946	29	221	4735.74	-1.345	0.0518815	0.0438012	0.0227
510687	1.73707	1431.43	48.4004	0.637794	13.4863	10.3159	0.174879	12.7868	10.8734	1.65621	0.349758	0.041148	50	225	3826.77	-1.352	0.0479311	0.0411889	0.0226
510714	1.79595	1427.51	48.6849	0.842083	17.3823	10.601	0.166337	9.19014	9.49163	2.16239	0.114357	0.0519805	34	247	5052.5	-1.047	0.0551221	0.0460976	0.0277
510939	2.21017	1504.81	47.3108	0.593047	11.4213	11.4364	0.204499	16.6155	9.88753	0.99182	0.0715746	0.0511247	33	201	3558.28	-1.851	0.0338018	0.027449	0.01505
519695	1.253	1410.19	52.9375	0.973992	12.2164	10.5105	0.248679	9.2322	9.78137	2.11377	0.590612	0.0932546	44.1067	266.2	5843.95	-0.696	0.0632946	0.0589854	0.0251
2486266	2.00624	1539.82	49.4653	0.75873	7.7154	12.4725	0.197073	15.0761	12.12	0.335024	0.118244	0.197073		204	4552.38	-2.582	0.020182	0.0193998	0.0102
20	3.15345	1544.31	45.111	0.597832	14.5405	12.1177	0.22292	15.1079	9.18026	1.42872	0.151991	0.040531		224	3586.99	-1.842	0.0370946	0.0277311
2486358	1.98588	1520.86	49.5016	0.779009	7.92815	12.0916	0.187357	14.2983	12.4247	0.926923	0.138052	0.2268		188	4674.06	-2.636	0.0208178	0.0200213	0.00995
2486419	2.0562	1534.61	49.3465	0.809283	8.19152	12.3947	0.207255	13.9157	12.7314	0.542812	0.118432	0.207255		188	4855.7	-2.736	0.0195833	0.0186459	0.0102
2486450	1.53481	1503.62	50.6508	0.759762	7.69892	11.9209	0.192473	13.9796	12.6627	0.283644	0.141822	0.232994		172	4558.57	-2.728	0.0188534	0.018319	0.00943
2489160	1.87212	1461.55	49.3434	0.700677	14.3096	11.2229	0.207242	8.91142	11.8424	1.70728	0.187505	0.177636		201	4204.06	-1.973	0.0320417	0.030126	0.014
11JD006-4	2.93963	1541.51	47.3182	0.843712	14.4335	12.6821	0.200884	8.75854	12.0129	1.84813	0.271193	0.0602652		310	5062.27	-0.895	0.0595455	0.056368	0.0327
13LB31-5	2.5218	1504.18	48.2526	0.552755	14.1084	12.1159	0.187289	10.2462	10.308	2.14117	0.562878	0.0242969	29.66	187.72	3316.53	-2.07	0.0311641	0.028456	0.01565
15YK29-1	2.0512	1470.54	49.8378	1.08866	15.3286	11.7254	0.250818	8.86827	8.4974	1.66805	1.19393	0.088935	33.2	282	6531.94	-1.135	0.0490694	0.0446183	0.02445
1786-12A	1.87049	1472.69	48.9835	0.657429	13.7757	11.3576	0.202286	9.58835	12.6934	1.14291	0.131486	0.0606857	40	236	3944.57	-1.584	0.0387854	0.0374063	0.01895
17JD16-1	3.36859	1567.71	46.7311	1.11816	14.7174	13.2211	0.231691	8.78412	11.2018	2.23633	0.0604412	0.0604412		352.38	6708.98	-0.821	0.0632377	0.0568312	0.04935
18LBB03-4	2.7627	1569.88	49.4753	0.474434	8.73691	13.451	0.345413	12.0793	11.8456	0.772099	1.08703	0.0670507		211	2846.61	-2.202	0.0260657	0.0270953	0.01695
2965-100	3.32629	1531.86	46.04	0.82	14.77	12.1814	0.23	8.94	11.9	2.27	1.29	0.05	45.3	301	4920	-0.893	0.0693732	0.0638052
330-14	2.84906	1538.43	47.4236	1.05963	16.4347	12.9227	0.197382	9.12113	9.16268	1.91149	0.0831082	0.0831082	37	268	6357.78	-1.372	0.0438275	0.0370261	0.02195
465619A2	2.67559	1558.79	49.705	0.959904	11.2389	13.5592	0.259974	9.69903	11.0489	1.42986	0.389961	0.029997	42.7	273	5759.42	-1.468	0.0384551	0.0384869	0.0223
74-PTP-03	1.39753	1440.78	49.771	0.49771	11.3308	10.5764	0.224499	13.7664	11.4367	0.868345	0.186376	0.0317687	45	232	2986.26	-1.188	0.0484502	0.0430608	0.0218
81-PTP-03	1.85862	1486.71	49.1127	0.698631	10.3543	11.4455	0.203333	14.1812	11.2615	1.18872	0.0928032	0.0437948	43.3	245	4191.78	-1.6	0.0384876	0.0344739	0.0192
84GRS-1166	1.61168	1420.03	48.67	0.62	15.62	10.2327	0.16	9.36	12.37	1.57	0.11	0.02	39	233	3720	-1.116	0.0535919	0.0491455	0.022
8707/16	2.42932	1566.08	49.0425	0.746738	7.71966	12.9726	0.201821	13.9257	12.9166	0.585281	0.111002	0.171548		175	4480.43	-2.668	0.020097	0.0196409	0.0109
87-18A	1.72911	1432.61	49.2803	0.619752	14.8341	10.6378	0.19992	10.3059	10.5058	1.96921	0.289884	0.039984	46	252	3718.51	-0.95	0.057467	0.0513149	0.0273
96TB0015	1.99406	1528.4	50.5705	1.0073	9.25069	12.7127	0.226128	11.8203	11.8203	0.925069	0.0102785	0.0822284	29	230	6043.79	-2.148	0.0261651	0.0253593	0.0152
98H329	1.47771	1425.7	50.1847	0.533024	13.1748	10.4724	0.201141	8.80999	13.4262	1.50856	0.351997	0.0402283	50	250	3198.15	-0.771	0.0635251	0.0636153	0.02625
99-4-32A	2.68887	1502.02	47.1013	0.804621	17.2168	12.0151	0.247576	9.72767	8.58263	2.63049	0.134104	0.0515783	46	278	4827.73	-0.902	0.0613542	0.0494628	0.02585
AH10	3.18918	1561.43	48.685	1.26236	16.4212	14.1904	0.210393	9.23627	3.43993	0.0841574	4.5971	0.115716		507	7574.16	0.428	0.103899	0.0986429	0.05355
B5	1.58807	1478.97	50.6472	0.563958	8.60309	11.2885	0.229944	17.0476	8.64273	1.51644	0.0208139	0.0416278	31	226	3383.75	-1.742	0.0326518	0.0283478	0.0138
B6	1.18118	1391.83	51.8027	0.553753	9.3086	9.8016	0.222295	12.901	11.3132	2.80846	0.0317564	0.0426727	36.4	203	3322.52	-1.298	0.0504458	0.0458599	0.02015
BA-14	2.13052	1476.5	50.455	0.889911	14.8485	15.62	0.209979	9.0291	7.53925	2.94971	0.579942	0.079992	37.39	353.9	5339.47	-0.4	0.0745407	0.0657978	0.03475
BA-21	1.8953	1450.71	48.41	0.76	15.14	10.8734	0.19	10.64	10.7	1.69	0.18	0.07	32.92	286.59	4560	-0.774	0.0628362	0.0552145	0.0284
BN310-4	1.29636	1436.05	50.3273	0.436454	10.7451	10.5134	0.207835	17.4686	7.63795	0.239011	1.08074	0.0415671	26	173	2618.73	-2.324	0.0239428	0.0195448	0.00839
BN310-8	1.24925	1398.63	50.6589	0.49808	12.9293	10.0826	0.18678	13.2718	9.03808	0.40469	1.63951	0.0415067	32	202	2988.48	-1.38	0.0427984	0.0381196	0.016
B-Z 1	1.40585	1413.4	49.7498	0.70042	15.4693	10.2388	0.190114	8.81529	12.1473	1.37082	0.010006	0.040024	41.31	241.89	4202.52	-0.951	0.0561938	0.0518606	0.02565
B-Z 2	1.68792	1447.7	48.7929	0.74126	15.9271	10.9454	0.180307	8.89512	12.1006	0.961635	0.0500851	0.0500851	37.54	235.38	4447.56	-1.374	0.0435317	0.0399136	0.01805
B-Z 3	1.5495	1436.24	50.2455	0.751428	14.8482	10.8049	0.180343	8.5262	11.6521	1.60305	0	0.0500952	39.86	233.68	4508.57	-1.287	0.0457616	0.0427444	0.02195
C126	1.57143	1413.97	51.0864	0.610794	12.2159	10.3351	0.190247	12.2159	8.51106	3.39441	0.0901172	0.0700911	38	237	3664.76	-0.99	0.0574101	0.0494691	0.0266
C-1775-13	1.78694	1442.72	50.522	0.760264	14.445	11.1214	0.182463	9.59959	8.77851	2.64572	0.405474	0.16219		237	4561.58	-1.307	0.0460761	0.0409156	0.02305
C9	1.6512	1456.61	51.0408	0.680544	13.1705	11.3986	0.210168	9.85789	10.1081	1.3711	0.690552	0.060048	43	259	4083.27	-1.13	0.0481105	0.0452677	0.02295
DH95-2	2.6061	1591.4	49.1902	1.09978	5.9988	13.2554	0.19996	17.4965	10.2979	0.659868	0.089982	0.069986	44	255	6598.68	-1.914	0.0284851	0.0264156	0.01715
DH95-3	1.8872	1466.26	48.3197	0.640128	13.3327	11.0446	0.190038	11.8024	11.9024	1.29026	0.070014	0.040008	40	266	3840.77	-1.081	0.0529081	0.0476989	0.0237
DU-2	2.11566	1489.78	50.7751	0.660066	12.7413	12.2538	0.240024	10.101	8.52085	2.39024	0.740074	0.060006	47	266	3960.4	-1.315	0.0432854	0.040911	0.01965
DU-2B	1.72165	1444.05	50.325	0.619938	12.3488	10.899	0.219978	9.17908	12.4488	2.36976	0.189981	0.049995	44	261	3719.63	-0.922	0.0593892	0.0585656	0.02745
DUN-01	1.50845	1412.73	51.9852	0.730073	12.3012	10.4829	0.210021	10.6411	8.62086	3.61036	0.050005	0.070007	47	288	4380.44	-0.364	0.0797557	0.0706559	0.0352
DUN-05	2.23055	1522.79	46.4946	0.510051	10.051	11.4885	0.210021	14.1514	15.2915	0.320032	0.010001	0.050005	45	254	3060.31	-1.002	0.0571242	0.0546058	0.0312
GIR-149	2.48434	1538.22	49.9	1.12	9.99	12.9199	0.22	12.58	9.19	2.31	0.08	0.09	40.75	296	6720	-1.126	0.0473162	0.0437407	0.02695
H3	3.74979	1595.67	47.4842	1.06421	12.2841	13.8743	0.760153	9.05088	10.7029	2.89872	0.0709476	0.0912183	40	233	6385.28	-2.165	0.0298061	0.027717	0.0596
H-58	3.68911	1604.08	47.1159	1.26962	11.3666	13.9479	0.19994	10.7668	11.3166	2.01939	0.149955	0.119964	46	361	7617.71	-1.067	0.053497	0.0494975	0.0195
H-60	1.61813	1453.44	51.7073	1.25	11.0976	11.3486	0.182927	9.88821	10.4573	2.30691	0.243902	0.111789	43	337	7500	-0.576	0.0673345	0.0638304	0.03205
H-63	1.56276	1453.85	51.5373	1.30898	11.5576	11.3313	0.192796	10.756	9.61948	1.84678	0.314561	0.131913	41	335	7853.88	-0.617	0.0642636	0.0582367	0.0273
H-67	1.5535	1440.72	51.2393	1.04632	12.3832	11.0095	0.203169	10.707	9.5896	2.20439	0.162536	0.0914262	41	308	6277.94	-0.62	0.0653253	0.0588408	0.0317
H-70	1.59877	1458.88	51.3793	0.882353	11.6329	11.4519	0.182556	10.6592	10.2535	1.92698	0.121704	0.0912779	41	289	5294.12	-0.901	0.0549516	0.0509451	0.0227
H-71	1.65954	1461.24	51.3646	0.879076	12.2866	11.4693	0.183993	10.0276	10.0992	2.06481	0.102218	0.102218	41	286	5274.46	-0.952	0.0533007	0.0495529	0.023
HB96-2	1.17922	1387.43	51.3654	0.740222	14.7044	9.95095	0.130039	9.78293	10.013	1.90057	0.120036	0.060018	29	192	4441.33	-1.356	0.0451716	0.0391538	0.0201
HE-14	2.4441	1508.36	49.2267	1.08157	14.0503	12.412	0.202163	9.93632	8.56161	2.5978	0.27292	0.121298	44	269	6489.44	-1.129	0.0499764	0.0439828	0.02605
HE-16	2.41601	1499.45	48.7657	1.06232	13.8608	12.0633	0.171995	9.42938	10.3197	2.50911	0.212465	0.111291	43	269	6373.94	-1.051	0.0544024	0.0495656	0.0259
HEG-14	2.93926	1544.61	47.12	0.58	14.09	12.8131	0.32	10.6	10.91	1.52	0.42	0.04	52	310	3480	-0.271	0.0806868	0.0739999	0.04465
HS424	3.23295	1557.73	48.6039	1.29596	14.814	13.6222	0.231799	8.57655	7.112	3.78253	0.189653	0.0842904	47	350	7775.79	-0.832	0.0613757	0.0522064	0.023
HS540	3.82076	1619.44	47.4606	1.28773	12.4858	14.6207	0.206037	11.8471	7.7985	2.32822	0.0515092	0.103018	49	382	7726.38	-1.004	0.052265	0.0435127	0.02305
JP02-266	1.38236	1453.31	50.1249	0.622268	8.66805	10.722	0.199792	16.1707	10.9261	1.11342	0.0832466	0.0416233	52	220.454	3733.61	-1.624	0.0377307	0.0332199	0.0176
KAF87-18A	1.68111	1428.3	49.2651	0.619938	14.8385	10.6409	0.19998	10.309	10.5089	0.289971	1.9698	0.039996	46	252	3719.63	-0.909	0.0566049	0.0544444	0.02725
KAF89-35B	1.78873	1443.31	51.01	1.09	14.16	11.2293	0.23	8.58	8.83	0.91	2.5	0.07	58	367	6540	-0.165	0.0824603	0.0820952	0.03755
KAL-13	2.88659	1555.49	47.4741	0.563582	9.72436	12.5916	0.184445	14.3662	11.5791	0.317655	1.58828	0.0512348	45	240	3381.49	-1.667	0.0371264	0.0365721	0.0224
KAL-8	2.729	1541.7	46.2938	0.544875	9.304	11.8829	0.195333	15.6472	13.2929	0.061684	1.26452	0.0411226	37	220	3269.25	-1.869	0.0355578	0.033923	0.02195
KX2	1.8444	1452.62	49.29	0.79	14.48	11.0335	0.21	9.13	11.57	1.74	0.32	0.07	45	270	4740	-1.009	0.0545909	0.0516205	0.0232
LSJ95-11	2.66002	1526.18	48.1252	0.869913	14.7585	12.6784	0.19998	10.159	9.33907	2.11979	0.129987	0.049995	40	223	5219.48	-1.736	0.0361631	0.031184	0.0218
LU95-13	2.55185	1536.5	49.3001	1.0198	16.0568	13.2821	0.19996	8.76825	7.54849	1.02979	1.06979	0.079984	69	366	6118.78	-0.437	0.0656547	0.0587126	0.0385
LU96-4	2.02679	1474.78	50.84	0.76	12.74	11.8877	0.19	10.98	7.64	3.31	0.12	0.06	53	345	4560	-0.276	0.0786492	0.0695285	0.0394
ME-23B	1.50752	1433.83	51.9252	1.20012	11.1711	10.9723	0.20002	10.271	9.981	2.75028	0.10001	0.070007		280.473	7200.72	-0.834	0.0598114	0.0553339	0.02645
ME-7B	1.81515	1483.85	49.62	0.83	9.42	11.3005	0.19	16.47	9.02	1.51	0.17	0.07		202.26	4980	-2.114	0.027844	0.0237723	0.01415
MN006	2.05992	1476.16	49.3614	0.739915	12.8725	11.5441	0.172309	12.6698	8.56477	2.49341	0.0709507	0.0810866	39.96	232.67	4439.49	-1.671	0.03738	0.0317445	0.0195
MP-68	1.91249	1458.63	49.22	0.54	11.02	10.9267	0.23	14.47	9.63	2.49	0.08	0.04	46.28	248	3240	-1.136	0.0526561	0.0451726	0.0236
MP-8A	1.72144	1457.36	50.5851	0.620062	11.3811	11.2571	0.20002	12.0412	10.101	2.30023	0.080008	0.040004	46.21	260	3720.37	-1.063	0.0519095	0.0474742	0.02295
MU95-8	2.5416	1581.86	50.71	0.6	7.15	13.7563	0.24	14.02	10.41	1.32	0.05	0.04	35	259	3600	-1.621	0.0326759	0.0328133	0.01685
MU96-2	2.94683	1529.32	47.5752	0.979902	15.1785	12.5894	0.169983	8.50915	10.359	2.37976	0.639936	0.059994	45	298	5879.41	-0.985	0.0578415	0.0532397	0.02795
N22	3.34521	1553.72	47.0322	1.12652	12.5728	12.8709	0.17099	10.4605	10.7623	3.20857	0.090524	0.11064	39	244	6759.12	-1.736	0.0419086	0.0361915
N25	2.68946	1541.53	48.1063	1.12379	12.5782	12.8282	0.360849	10.1141	11.5472	1.5465	0.0927897	0.11341	36	302	6742.72	-1.092	0.0504577	0.0474353	0.0276
N26	2.81132	1536.03	48.5698	1.06477	12.4803	12.8066	0.0266192	9.19386	11.3644	2.73359	0.0716671	0.102382	41	288	6388.61	-1.162	0.0519468	0.0493355	0.02745
N27	2.47762	1535.61	48.9915	1.08047	12.1733	12.8737	0.0308705	10.1873	11.3501	1.49207	0.113192	0.113192	43	242	6482.81	-1.616	0.0370111	0.0350922	0.02135
N30	3.01751	1560	47.3635	1.1277	12.661	13.1207	0.205037	10.8465	11.1438	1.6813	0.102518	0.123022	46	257	6766.22	-1.656	0.03837	0.0344005	0.0221
N31	2.61676	1543.78	48.6261	1.14329	12.3393	12.9114	0.339898	9.80555	11.6389	1.48319	0.0205999	0.0926996	37	229	6859.77	-1.816	0.0334217	0.031581	0.0162
N32	3.69909	1585.93	46.6264	1.18846	12.8476	13.5337	0.409813	10.4605	10.3478	2.74574	0.0512266	0.112698	44	247	7130.74	-1.952	0.0352063	0.0302172
N33	2.92917	1545.44	47.0734	0.713387	13.2996	12.6985	0.101912	12.8919	9.38614	1.90576	0.152869	0.203825	35	232	4280.32	-1.769	0.0361058	0.0300761	0.0217
N38	3.42155	1573.17	45.872	0.809988	13.3802	13.0209	0.184554	12.9188	10.3453	1.59947	0.235819	0.020506	34	227	4859.93	-2.056	0.0324503	0.0267039	0.0236
N40	2.86027	1548.61	47.8516	0.84974	12.2854	12.8782	0.204757	12.654	9.56214	1.894	0.204757	0.0204757	32	219	5098.44	-1.962	0.0314135	0.0275631	0.01625
N43	3.17755	1565.89	48.8566	1.02546	12.4883	13.5625	0.223367	8.99562	9.89924	3.01546	0.172602	0.0812245	37	273	6152.76	-1.529	0.0410971	0.0386348	0.0201
N44	2.44042	1515.05	48.1096	0.651781	11.508	12.0273	0.193497	13.6263	10.3878	1.74148	0.244418	0.0203681	32	218	3910.68	-1.694	0.0373733	0.033142	0.0208
NMXD41-1	1.31202	1394.47	50.571	0.504167	13.5302	9.89684	0.174915	12.172	9.57917	1.9858	0.318963	0.0411565	36	215	3025	-1.094	0.0535939	0.0454397	0.0206
OFX008-1	2.84481	1523.97	47.0743	0.829919	15.821	12.423	0.210106	8.53031	11.1461	1.67034	0.714361	0.0420212		242	4979.51	-1.497	0.0434195	0.0399814	0.01985
PH142	1.66424	1464.92	48.6603	0.480671	8.91798	10.6379	0.214768	16.2508	12.16	1.22724	0.0920434	0.0409082	33.6804	187.738	2884.03	-2.262	0.027888	0.0250159	0.0137
PHAG039	2.17279	1498.91	47.8657	0.667611	10.9043	11.4398	0.15173	14.8493	11.1977	1.14303	0.313575	0.0505766	31.6929	191.517	4005.66	-2.452	0.0243615	0.0217151	0.00991
PHAG041	1.89527	1487.89	48.3787	0.624371	9.92951	11.2726	0.20141	14.995	12.0342	0.966767	0.161128	0.040282	30.3057	196.543	3746.22	-2.295	0.0271153	0.0240816	0.0143
PK95-4	1.44096	1416.03	48.99	0.54	14.84	10.1259	0.17	9.8	13.01	1.19	0.04	0.04	51	249	3240	-0.713	0.0648109	0.0609757	0.0257
PL95-12B	1.68509	1442.8	49.665	0.640064	15.1815	10.9545	0.190019	8.65087	11.4911	0.110011	1.71017	0.050005	74	298	3840.38	-0.367	0.0730392	0.0736872	0.0322
PL95-23	1.6309	1437.46	49.2949	0.610061	14.9215	10.8477	0.190019	10.5111	10.6111	0.050005	1.58016	0.040004	67	318	3660.37	0.174	0.096963	0.0924548	0.046
PL95-36	1.97337	1461.11	49.35	0.83	15.98	11.4962	0.18	8.58	9.61	0.48	2	0.07	71	314	4980	-0.615	0.0641237	0.0620202	0.029
PL95-8	2.76168	1536.98	48.0948	0.90009	15.0015	13.0814	0.170017	9.19092	9.58096	0.170017	2.12021	0.070007	66	343	5400.54	-0.563	0.0646003	0.0629757	0.03355
RHD1-2	1.54802	1425.84	50.6774	1.05252	15.569	10.747	0.156315	8.99333	9.09754	2.16757	0.114631	0.0937891	39	282	6315.13	-0.713	0.0627387	0.0541819	0.0263
RKY-17	1.56699	1462.59	51.2183	0.647053	10.2517	11.371	0.222424	11.1414	11.8492	1.59741	0.222424	0.0707714	44	232	3882.32	-1.546	0.0395303	0.0381896	0.0181
RKY-18	1.63128	1439.12	49.2365	0.717969	11.7707	10.5365	0.202245	12.7819	11.5077	1.69886	0.161796	0.080898	41	252	4307.82	-1.076	0.0546063	0.0486883	0.0223
RL95-50	1.61506	1515.97	51.3251	0.680068	9.21092	12.3873	0.220022	16.0416	7.92079	0.290029	0.330033	0.060006	48	268	4080.41	-1.533	0.0326586	0.0288095	0.0146
ROQ-10	2.01937	1509.17	48.9205	0.861532	9.61179	11.7205	0.197218	16.3068	9.69483	1.16255	0.0207598	0.0518995		209	5169.19	-2.242	0.025312	0.0219952	0.015
ROQ-11	1.96635	1493.99	49.7524	0.88733	9.59554	11.6412	0.175402	15.0743	9.42014	1.89847	0.0515889	0.0619067		222	5323.98	-1.952	0.0308903	0.0270676	0.01455
ROQ-7	1.77142	1491.24	50.0831	0.830565	9.09468	11.5382	0.186877	16.331	8.93895	1.49502	0.0103821	0.0622924		210	4983.39	-2.081	0.0272703	0.0237185	0.01425
ROQ95-10	2.01943	1509.17	48.9196	0.861517	9.61162	11.7219	0.197215	16.3065	9.69466	1.16253	0.0207594	0.0518986		209	5169.1	-2.242	0.025309	0.021995	0.0148
ROQ95-11	1.96636	1493.99	49.7521	0.887324	9.59548	11.6417	0.175401	15.0742	9.42008	1.89846	0.0515886	0.0619063		222	5323.95	-1.952	0.030889	0.0270675	0.01455
s_179735	1.37625	1395.36	52.2148	0.623267	13.0512	10.1356	0.195277	9.19116	9.75069	2.9929	0.547382	0.0424955	30	230	3692.92	-0.911	0.0594272	0.0558029	0.02535
s_179769	2.18037	1468.12	49.9364	0.954457	14.8169	11.6004	0.20243	8.75509	8.50712	3.50204	0.212551	0.0759112	44	298	5653.28	-0.915	0.0596727	0.0525445	0.03005
s_179793	2.1689	1498.21	50.4836	1.05489	13.0832	12.3155	0.231041	8.84747	9.67131	1.84326	0.839045	0.105387	43	252	6240.8	-1.663	0.0357686	0.034601	0.02005
s_179817	1.99151	1471.79	49.1778	0.495922	10.9202	11.135	0.223612	10.954	13.3183	2.21426	0.144106	0.0377656	36	230	2991.51	-1.512	0.0444051	0.0436404	0.0192
s_179822	1.1842	1401.93	52.2738	0.642269	14.1736	10.2807	0.182925	8.77428	10.3495	1.83839	0.165648	0.0457312	38	270	3788.84	-0.386	0.0743288	0.0676238	0.02885
s_179884	1.17853	1392.3	53.1641	0.564936	11.5776	10.2068	0.187294	10.632	9.15909	2.81959	0.384767	0.0396982	35	239	3327.22	-0.685	0.0651779	0.0595428	0.0286
s_179886	1.48139	1428.91	52.6958	0.580947	11.7021	11.0026	0.199123	10.1163	8.95952	3.17365	0.166278	0.0410563	34	247	3393.17	-0.925	0.0563784	0.052012	0.02635
s_17JY06-01	2.15619	1441.65	48.6509	0.860172	16.0258	10.82	0.204803	9.16493	8.79628	2.35523	1.57698	0.0512007	37.3	232	5161.03	-1.359	0.0490213	0.0438176	0.02295
s_17JY07-01	2.16061	1442.22	48.5748	0.863187	16.1128	10.81	0.205521	9.1765	8.78601	2.33266	1.55168	0.0513802	37.4	236	5179.12	-1.317	0.0498982	0.0446332	0.02305
s_17JY24-02	1.98531	1464.4	49.8945	0.895699	13.4151	11.38	0.213746	8.62111	11.2471	1.85247	0.936413	0.050892	54.3	303	5374.2	-0.811	0.0608286	0.0605452	0.029
s_180204	1.4406	1406.19	51.1583	0.591926	13.5236	10.2159	0.214968	8.7006	11.4768	2.76504	0.0458462	0.041771	36	240	3483.09	-0.838	0.0624802	0.059318	0.0255
s_3-7A	1.38029	1380.39	52.7757	0.580173	14.6944	9.97	0.160048	9.24275	6.97207	4.41131	0.0500149	0.0300089	43.7142	231.993	3481.04	-0.704	0.0685296	0.057577	0.02965
s_DW1	2.02598	1494.57	51.644	1.13036	9.67036	12.29	0.242661	9.90736	10.5823	1.62804	1.42711	0.0992281	34.9175	241.678	6782.13	-1.741	0.03438	0.0361824	0.01455
s_H-58	3.68916	1604.08	47.1153	1.2696	11.3664	13.9488	0.199937	10.7666	11.3165	2.01937	0.149953	0.119962	46	361	7617.62	-1.067	0.0534934	0.049497	0.01935
s_H-59	3.35038	1589.43	47.9355	1.14012	10.7151	13.8187	0.181612	11.5929	10.5739	2.07845	0.151343	0.100896	41	350	6840.72	-1.017	0.0533464	0.0492629	0.0277
s_H-60	1.61809	1453.44	51.7088	1.25004	11.0979	11.3464	0.182932	9.88849	10.4576	2.30698	0.243909	0.111792	43	337	7500.21	-0.576	0.0673474	0.0638316	0.03205
s_H-62	3.34818	1577.24	47.7511	1.23183	11.8977	13.6175	0.180268	11.1566	9.64435	2.56382	0.160238	0.110164	44	357	7391	-0.899	0.0587562	0.0520128	0.03295
s_H-63	1.56272	1453.85	51.5387	1.30902	11.5579	11.3291	0.192801	10.7563	9.61975	1.84683	0.31457	0.131916	41	335	7854.1	-0.617	0.064276	0.0582377	0.0273
s_H-67	1.55351	1440.72	51.2391	1.04632	12.3831	11.0099	0.203168	10.707	9.58955	2.20438	0.162535	0.0914258	41	308	6277.9	-0.62	0.0653231	0.0588407	0.0317
s_H-68	3.63556	1594.18	46.3965	0.995719	12.3711	13.626	0.18104	10.621	12.0894	1.76011	0.170982	0.100578	42	316	5974.32	-1.306	0.0488228	0.0444007	0.0212
s_H-70	1.5988	1458.87	51.3784	0.882338	11.6327	11.4532	0.182553	10.659	10.2534	1.92694	0.121702	0.0912763	41	289	5294.03	-0.901	0.0549452	0.0509445	0.0227
s_H-71	1.6596	1461.24	51.3626	0.879041	12.2861	11.4724	0.183985	10.0272	10.0987	2.06472	0.102214	0.102214	41	286	5274.24	-0.952	0.0532863	0.0495516	0.023
s_LEM-34	1.93307	1444.36	50.2228	1.03068	14.8353	11.1	0.18749	8.57537	8.82126	3.51416	0.0614722	0.112699	36	336	6184.1	-0.389	0.0801811	0.0698774	0.0383
s_TJK37	2.62378	1519.67	47.2407	1.02023	13.343	12.1	0.180041	10.1223	12.8029	1.62037	0.140032	0.0800181	41	273	6121.38	-1.168	0.0520083	0.0490284	0.02695
s_TJK38	2.83342	1529.15	46.7096	1.24999	13.1199	12.22	0.179999	10.9099	12.1999	1.77999	0.169999	0.0999992	44	310	7499.94	-0.947	0.0603257	0.0544185	0.0324
s_TJK39	2.36983	1477.15	46.4519	1.02938	14.901	11.05	0.169897	10.5036	12.6923	1.75894	0.129921	0.0899456	40	286	6176.26	-0.691	0.0715946	0.0637481	0.03575
s_TJK40	2.88087	1540.81	46.94	1.07023	13.1028	12.56	0.190041	10.1222	12.8027	1.58034	0.150032	0.0800171	42	286	6421.37	-1.218	0.0508193	0.0476071	0.027
s_TJK42	2.46535	1499.26	46.9773	0.999516	13.8833	11.57	0.179913	10.355	12.8938	1.62921	0.139932	0.0899564	40	254	5997.1	-1.189	0.0528366	0.0487028	0.02635
s_TJK44	2.58327	1504.05	46.5697	1.01999	14.1199	11.59	0.179999	10.6199	12.6999	1.67999	0.139999	0.0899994	42	272	6119.96	-1.049	0.0581752	0.0522631	0.03185
s_TJK45	2.93181	1543.8	46.9103	0.919614	13.2944	12.59	0.18992	10.0458	12.7946	1.61932	0.149937	0.0899622	43	279	5517.68	-1.275	0.0492701	0.0462382	0.0272
s_TJK46	2.44645	1493.98	46.7815	0.989609	13.9445	11.49	0.179929	10.4459	12.9949	1.64935	0.159937	0.0899645	39	243	5937.65	-1.257	0.0516397	0.0473231	0.0259
s_TJK47	2.34056	1473.09	46.3255	1.06058	14.608	10.91	0.160088	11.0361	12.707	1.75096	0.130072	0.0900496	39	264	6363.51	-0.876	0.0659212	0.0576887	0.0358
s_TJK48	2.66387	1502.5	46.0533	1.16958	14.5747	11.55	0.169939	10.6062	12.5954	1.75936	0.139949	0.0999638	39	276	7017.46	-1.022	0.0599333	0.0530516	0.02545
s_TJK52	2.7797	1518.41	46.36	1.11024	14.4831	11.93	0.170037	10.2422	12.4027	1.74037	0.14003	0.0900194	41	279	6661.43	-1.113	0.0557636	0.049943	0.02805
s_TJK53	2.63623	1499.85	46.1284	1.0802	14.8427	11.51	0.180033	10.3519	12.6023	1.78033	0.140026	0.100018	40	265	6481.18	-1.092	0.0577984	0.0511608	0.03005
s_TJK54	2.51156	1497	46.7202	1.07001	14.3601	11.49	0.180001	10.2201	12.7001	1.73001	0.150001	0.1	40	263	6420.03	-1.088	0.0563342	0.0513822	0.0319
s_Z-1	1.44432	1418.22	49.7486	0.700402	15.4689	10.35	0.190109	8.81506	12.147	1.37079	0.0100057	0.040023	38.1	248	4202.41	-0.918	0.0573275	0.0528017	0.02575
s_Z-4	1.5894	1440.96	50.243	0.751391	14.8475	10.91	0.180334	8.52578	11.6516	1.60297	0	0.0500927	34.8	233	4508.34	-1.341	0.0444968	0.0414889	0.01775
S63	1.4954	1425.66	51.6398	0.68242	11.4993	10.7124	0.193522	11.4687	9.42147	2.47505	0.519454	0.0611122	52	255	4094.52	-0.889	0.0579058	0.053281	0.0263
SC96-8	3.59353	1616.06	47.0706	0.869826	10.7978	14.056	0.229954	15.3969	8.16837	0.94981	0.629874	0.089982	30	234	5218.96	-2.296	0.0243042	0.02057	0.01135
SG-051	2.86778	1521.02	46.6449	0.908027	15.3772	12.0831	0.236877	8.58677	12.3867	2.10228	0.167788	0.00986985	47.2	326	5448.16	-0.605	0.0729135	0.0678881	0.0265
SG-281	2.59266	1527.76	48.975	0.965899	13.5127	12.69	0.187266	8.75223	10.9699	2.20777	0.108417	0.0591367	60	360	5795.39	-0.38	0.0750935	0.0714316	0.04405
SH-32	3.22082	1573.28	47.3581	1.04231	13.354	13.4801	0.206398	11.001	9.77296	1.99174	0.0206398	0.103199	34.4	266	6253.87	-1.657	0.0380137	0.0325772	0.0219
SH-39	1.96644	1457.97	51.0152	0.812183	12.4467	11.3461	0.22335	9.1066	9.88832	3.63452	0.071066	0.0507614	40.5	249	4873.1	-1.31	0.048333	0.0452489	0.02395
SH-43	2.59579	1516.89	48.0264	0.669896	13.3258	12.2608	0.216428	11.8108	9.68773	2.2055	0.206122	0.0721426	38.5	250	4019.38	-1.286	0.0476601	0.0412825	0.02695
SL95-27	1.99761	1422.28	47.5248	0.610061	16.0216	10.2159	0.180018	10.281	10.8511	1.26013	1.76018	0.030003	29	188	3660.37	-1.833	0.0387199	0.0351197	0.01785
SSD669-256.15	2.19745	1462.52	49.0611	0.525939	10.0524	10.9244	0.178621	16.7705	7.11506	2.08391	1.89536	0.0396935		211.03	3155.63	-1.825	0.0353858	0.0314102	0.01955
SSD669-256.35	2.42724	1477.58	48.4548	0.53585	9.89338	11.1381	0.178617	17.1472	7.15459	1.82586	2.25256	0.0396926		205.16	3215.1	-1.549	0.0419714	0.0372641	0.0197
SSD669-256.55	2.40881	1476.23	48.5283	0.565551	9.95171	11.0592	0.178595	16.53	7.75896	2.01416	2.00423	0.0396878		217.15	3393.31	-1.348	0.0479609	0.0425149	0.02495
SUDD003-199.8	0.803586	1451.55	53.5343	0.614085	11.519	11.3982	0.12876	16.0752	5.27915	0	0	0.0396184		232.54	3684.51	-1.424	0.0339149	0.025326	0.0127
SUDD003-250.1	1.85288	1501.61	50.0462	0.622982	11.8169	12.1042	0.187883	14.5066	8.00977	1.15697	0.0098886	0.0395544		231.89	3737.89	-1.883	0.028966	0.0246433	0.01455
SUDD003-270.2	1.21549	1486.81	52.9168	0.623249	11.8714	12.2649	0.168178	14.3149	5.91592	0.128607	0.237428	0.0395714		238.94	3739.49	-1.65	0.0293194	0.023834	0.01365
SUDD003-288.3	2.07575	1494.17	48.9565	0.58423	11.3182	11.5404	0.237653	16.7149	7.1989	1.94083	0.0396088	0.0396088		232.95	3505.38	-1.778	0.0327182	0.0266897	0.0147
SUDD003-288.7	1.31091	1359.23	49.8427	0.585684	12.1405	8.90964	0.208464	13.6693	10.3041	3.14681	0.0397074	0.0496343		197.23	3514.11	-1.044	0.0625592	0.0513954	0.0242
SUDD003-294.0	2.03328	1468.75	50.8654	0.682426	12.9166	11.7396	0.217585	11.1166	7.20009	3.70884	0.0494511	0.0494511		251.58	4094.55	-1.343	0.0451814	0.0389049	0.0241
T10	1.02234	1372.93	52.4679	0.565811	9.39005	9.46216	0.222713	13.744	10.0221	2.87921	0.0210674	0.0531701	37.8	226	3394.86	-0.716	0.0674571	0.0592701	0.0273
T-7	2.0905	1514.77	49.3749	0.520052	8.48085	11.9245	0.280028	15.9316	10.351	1.60016	0.010001	0.050005	35.1	223	3120.31	-2.049	0.0286486	0.0261963	0.015
TIPASJVI2	1.82723	1461.14	47.9755	0.612675	12.7727	10.7822	0.240916	11.1112	13.915	1.0592	0.149534	0.045691	43.1	231	3676.05	-1.533	0.0425229	0.0407832	0.01855
TVK-101	1.98106	1471.05	49.9	1.11022	12.1824	11.4718	0.170034	8.92178	12.1424	2.11042	0.45009	0.120024	39	310	6661.33	-0.897	0.0595581	0.0586382	0.0291
TVK-138	3.34101	1602.63	49.1949	1.30013	12.6613	14.7277	0.230023	9.71097	7.76078	1.69017	0.750075	0.150015	43	338	7800.78	-1.268	0.0415083	0.0382244	0.0233
TVK-156	2.78891	1549.42	47.95	0.99	13.63	13.0979	0.18	9.61	11.25	1.34	0.23	0.1	44	291	5940	-1.22	0.0466733	0.0434833	0.0281
TVK-99	3.13065	1583.41	49.3	1.5	11.07	14.0055	0.19	8.56	11.16	1.98	0.33	0.17	43	391	9000	-0.776	0.0584123	0.0582626	0.03555
TW1	1.63191	1443.63	49.9488	0.716919	13.304	10.9448	0.194592	10.2315	11.4297	1.64891	0.184351	0.0409668	36	237	4301.52	-1.314	0.0459981	0.0425535	0.02235
TW3	1.04327	1402.61	51.5259	0.638751	12.481	10.0861	0.172361	9.35821	13.3225	1.07472	0.0405556	0.0506945	40	224	3832.51	-1.081	0.0516967	0.0502559	0.01995
VB204	1.26697	1379.05	49.3859	0.587498	15.6499	9.34894	0.159406	8.79242	13.1736	1.65422	0.0501278	0.0401023	37	220	3524.99	-0.888	0.0615428	0.0579174	0.02465
WM-4	1.78407	1435.49	50.6855	0.685492	12.922	10.8517	0.173931	11.9296	7.7655	3.56047	0.0306937	0.0511561		197	4112.95	-1.792	0.0364516	0.0307969	0.01825
WP-22C	1.32499	1396.64	50.5047	0.576844	11.6605	9.7889	0.164813	15.3894	8.08611	2.51339	0.0412031	0.0618047		143	3461.06	-2.383	0.0257148	0.0207623	0.01215
WP-34	2.20562	1519.49	49.086	0.872455	9.74242	12.0513	0.186955	15.7354	9.11924	1.55796	0.083091	0.0727046		178	5234.73	-2.227	0.0261092	0.0223106	0.01525
WP-94-27	1.83446	1440.3	50.8821	0.632456	14.0058	11.0559	0.193817	9.46644	8.74218	3.61112	0	0.0408036		210	3794.74	-1.659	0.0398437	0.0349086	0.0183
WP-94-5	1.80322	1440.21	49.5104	0.691282	15.5748	10.9272	0.209479	9.856	9.36372	2.0529	0.418959	0.0418959		239	4147.69	-1.25	0.0477175	0.0418576	0.02305
Z2967-49	2.82319	1491.94	46.6147	0.590059	14.9515	11.3639	0.20002	9.20092	12.0812	2.33023	1.22012	0.040004	50.8	253	3540.35	-0.946	0.0664526	0.0624531
Z2967-66	3.37191	1533.31	45.85	0.82	14.76	12.2081	0.23	9.11	11.9	2.27	1.29	0.05	47.6	289	4920	-1.039	0.0648031	0.0589652
																	Calculated by this study

## Sheet: Hadean zircon
Sample_ID	Age (Ma)	δ18OVSMOW(zrc)	Pressure(GPa)	Temperature(℃)	(Ce/Ce*)CHUR	log(fO2) (zircon)	ΔQFM	Fe3+/ΣFe _Basalt_Thermaldynamic	Fe3+/ΣFe _Mantle_Thermaldynamic
01JH54-D7-1	4348	5.4	1	737	67.87	-12.6912	3.49869	0.2222	0.1396
W74/2-36-4	4364	5.1	1	640	72.79	-17.9039	0.910016	0.0836	0.0484
01JH54-17-1	4178	5.2	1	869	22.13	-10.944	2.40065	0.164	0.1008
W74/2-52-3	4104	5.3	1	710.85	41.04	-15.951	0.8942	0.0758	0.0432
W74/2-52-5	4133	5.3	1	684.85	70	-15.3812	2.15177	0.122	0.072
W74/2-52-6	4163	5.3	1	694.85	73.25	-14.6492	2.61477	0.143	0.086
W74/2-52-AVERAGE*	4133	5.3	1	697	61.43	-15.1911	2.01576	0.113	0.0662
W74/3-152-1	4029	5.5	1	665	28.72	-19.8782	-1.79386	0.0164	0.01
Data from zircon in mantle-derived melts								Calculated by this study

## Sheet: Arc frequency
Sample_ID	Age (Ma)	Arc_probability
1	14.15	0.974451
3	14.15	0.999214
5	270	0.986836
6	14.15	0.989884
6	34.05	0.989217
6	270	0.989493
10	50	0.950078
12	270	0.99973
17	270	0.842398
19	585	0.950737
20	1.81	0.985092
23	2195	0.99885
24	270	0.999717
27	20	0.983699
27	34.05	0.995898
28	20	0.979713
44	0.29	0.97938
98	2.66	0.956979
101	32.75	0.992446
102	32.75	0.996459
105	32.75	0.966215
108	0.01	0.999835
109	1.25	0.889332
117	0.01	0.999876
127	0.01	0.999703
129	0.01	0.999876
134	0.01	0.999751
135	0.01	0.999893
137	0.01	0.999853
140	0.29	0.987901
143	0.01	0.9999
212	0.01	0.999918
212	577	0.99798
238	0.01	0.999863
239	2	0.996419
245	577	0.966086
259	0.01	0.999671
262	3.5	0.995894
266	3.5	0.996125
275	0.29	0.984008
285	0.29	0.896223
286	1.25	0.988854
299	0.29	0.99733
310	0.01	0.999822
318	0.01	0.999797
319	1.25	0.989688
337	1.25	0.994458
380	1.25	0.989889
449	10.5	0.997858
450	10.5	0.996074
468	3.5	0.996536
487	0.29	0.964652
500	2	0.779252
500	10.5	0.99419
507	2	0.985935
507	10.5	0.996278
508	2	0.935982
509	3.5	0.868387
511	2	0.848613
619.1	250	0.925486
700	0.29	0.995315
721	0.29	0.970226
732	0.29	0.937304
756	0.29	0.874055
814	0.29	0.902753
823	0.29	0.756848
828	1.81	0.793147
851	226.3	0.977152
853	0.29	0.960443
861	0.01	0.986814
866	0.01	0.982083
870	0.01	0.997218
919	0.29	0.992247
928	0.29	0.991199
938	0.01	0.998199
941	0.29	0.981789
962	1.81	0.984112
979	0.29	0.978781
980	0.29	0.992628
982	0.29	0.966824
984	0.29	0.92426
990	0.29	0.971044
1024	1.81	0.998907
1028	0.29	0.960016
1031	0.29	0.987283
1031	226.3	0.820778
1086	0.29	0.939213
1094	0.29	0.994677
1095	0.29	0.999634
1096	0.29	0.990787
1098	0.29	0.971117
1114	0.29	0.957455
1131	226.3	0.997041
1182	0.29	0.893549
1190	0.29	0.997398
1196	0.29	0.885894
1203	387.5	0.989877
1211	0.29	0.839995
1214	0.29	0.995748
1215	0.29	0.979304
1220	0.29	0.88048
1225	0.29	0.764215
1227	1.81	0.707629
1241	226.3	0.881013
1245	0.29	0.997175
1248	0.29	0.987556
1254	0.29	0.873295
1262	0.29	0.923648
1270	0.29	0.998226
1272	0.29	0.984971
1280	1.81	0.997709
1281	0.29	0.998529
1283	0.29	0.780788
1287	0.29	0.980861
1301	226.3	0.853049
1326	0.29	0.981761
1333	1.81	0.963492
1343	0.29	0.936606
1344	0.29	0.959537
1361	226.3	0.935232
1376	0.29	0.881277
1391	226.3	0.901975
1403	0.29	0.785444
1471	0.29	0.99434
1471	0.29	0.99272
1550	1.81	0.998261
1565	0.29	0.974034
1571	305	0.995231
1575	0.29	0.923383
1597	0.29	0.915148
1616	0.29	0.937242
1623	1.81	0.999616
1624	1.81	0.979547
1632	1.81	0.952135
1665	0.29	0.997068
1669	0.29	0.989348
1670	0.29	0.990264
1704	0.29	0.990283
1724	0.29	0.982755
1733	0.29	0.999099
1741	226.3	0.85862
1755	0.29	0.899845
1760	0.29	0.982469
1763	0.29	0.949451
1801	0.01	0.999919
1802	0.01	0.999913
1803	0.01	0.999913
1855	404	0.88171
1856	404	0.998981
1904	14.15	0.999336
1905	14.15	0.999678
1906	14.15	0.998885
1909	14.15	0.897837
1912	14.15	0.999708
2004	12.8	0.997995
2005	12.8	0.993721
2007	12.8	0.996321
2008	12.8	0.998641
2121	305	0.998103
2131	226.3	0.995448
2132	2125	0.910541
2149	2125	0.710379
2151	226.3	0.823431
2155	2125	0.996969
2191	226.3	0.978776
2291	305	0.863981
2649	1.31	0.999823
2701	0.01	0.999866
2823	0.01	0.999288
3933	1368	0.708574
5201	895	0.922688
5212	895	0.835214
5408	947.5	0.952548
5519	947.5	0.994826
5520	947.5	0.937479
6127	1.25	0.99831
6177	2	0.994747
6264	7.5	0.998757
7090	0.08	0.999685
7090	0.08	0.999737
7125	0.15	0.999611
7125	0.15	0.99982
7151	5	0.879975
8113	5	0.912034
8149	1374	0.75665
8163	5	0.990767
8837	1.31	0.999928
8837	1.31	0.999884
8837	1.31	0.99973
8883	14.15	0.99389
8883	14.15	0.994871
8883	14.15	0.990232
9250	404	0.994852
10590	387.5	0.979857
11875	378.5	0.9923
11881	378.5	0.987643
11882	378.5	0.997646
11884	378.5	0.986024
11885	404	0.999401
11886	404	0.999783
11887	404	0.781666
12240	1368	0.988632
12304	1368	0.786163
29487	4.4	0.991859
37478	0.01	0.999957
37486	0.01	0.999854
41632	1.31	0.955118
41634	1.31	0.999582
45653	0.01	0.999918
45657	0.01	0.999084
45658	0.01	0.999851
47060	387.5	0.923708
47061	387.5	0.999841
47063	387.5	0.974638
47066	387.5	0.742714
47077	387.5	0.996199
47078	387.5	0.989351
47350	387.5	0.992863
47351	387.5	0.911601
48007	1.31	0.985518
48067	1.31	0.98202
48067	1.31	0.989253
48073	1.31	0.987356
48073	1.31	0.989143
48081	1.31	0.913116
48119	1.31	0.854048
48135	1.31	0.926899
83839	55	0.892399
94668	1.9	0.976178
100501	14.15	0.98165
100601	14.15	0.986284
101414	1221.5	0.993744
118089	1857.5	0.988505
118090	1857.5	0.950407
147711	466	0.997327
147712	466	0.827434
147717	466	0.736527
147754	466	0.956955
147767	466	0.998762
147771	466	0.980213
510751	3189	0.851005
980421	19.6	0.842118
980513	19.6	0.867194
980516	19.6	0.827166
980716	19.6	0.703078
980717	19.6	0.704445
981016	19.6	0.96341
981030	19.6	0.928292
1212764	1.31	0.999635
2082708	1.31	0.997258
2140456	466	0.992964
2140463	466	0.982614
2140532	466	0.840316
89021507	11.505	0.989708
93100504	11.505	0.873771
93101403	11.505	0.965514
95072606	1.31	0.977756
95073105	1.31	0.991825
97073007	11.505	0.999413
98050710	13	0.969315
98092303	11.505	0.998262
99022703	15	0.831691
99022704	15	0.781384
99022706	15	0.950397
99022710	15	0.993161
687-1A	2697	0.82857
687-3	2697	0.911074
00-02	4.57	0.707827
00-02	4.57	0.707827
00-39	11.1	0.996632
00-39	11.2	0.996632
0082-2	158.25	0.989335
0084-1	158.25	0.76431
0084-3	158.25	0.979219
0084-4	158.25	0.956903
0084-6	158.25	0.995116
0084-7	158.25	0.970655
00-LT-1	14.5	0.915038
01KD137A	60.65	0.999974
01KD15A	750	0.99154
01-LT-10	14.5	0.925074
01-LT-11	14.5	0.930611
01-LT-18	14.5	0.991521
01-LT-19	14.5	0.966859
01-LT-21	14.5	0.980816
01-LT-22	14.5	0.972349
01-LT-26	12.5	0.998711
01-LT-31	14.5	0.993159
01-LT-33	12.45	0.999815
01-LT-33	14.5	0.999938
01-LT-36	12.5	0.986666
01-LT-39	9.75	0.997612
01-LT-39	14.5	0.998667
01-LT-40	14.5	0.982608
01-LT-41	12	0.995448
01-LT-42	14.5	0.962869
01-LT-43	12.5	0.987123
01-LT-44	14.5	0.996238
01-LT-45	12.5	0.999628
01-LT-53	14.5	0.999626
01-LT-57	8	0.998307
01-LT-58	8	0.999606
01-LT-58	8	0.996389
01-LT-59	7	0.99994
01-LT-60	7	0.999703
01TL086	105.5	0.816848
02-CM-2507	2750	0.735297
02-CM-2512	2750	0.892964
02S46F5	0	0.978974
02S46F6	0	0.983435
02S46M2	0	0.935269
02S46M3	0	0.96131
02S47F3A	0	0.982526
02S48F2	0	0.98433
02S49F1	0	0.99879
02S50F1A	0	0.983178
02S53M1	0	0.996411
02S56M2	0	0.743126
02S59M2	0	0.969111
02S60M1	0	0.993052
02S61M1	0	0.99174
030381-3	1.31	0.999925
03S64M1	0.01	0.995458
03S64M1	0.01	0.995458
03S71M1	0.01	0.953852
03S71M2	0.01	0.988594
03S73M1	0.01	0.931333
03S74M1	0	0.995116
03S75M1	0	0.964119
03S76M1	0	0.991777
03S79M1	0.01	0.999322
03S80M1	0	0.881508
03S80N2	0	0.917487
03S81M1	0	0.99027
03T-98	342.5	0.948296
040T4a	80	0.996863
040T4b	80	0.997787
040T5	80	0.996656
040T7	80	0.998681
049-4	2703.5	0.857558
04GW-01	80	0.999438
04KD4-1	770	0.989046
04KD4-3	770	0.996586
04L04	80	0.999485
04L05	80	0.994816
04L10	80	0.999633
04LD01	80	0.999307
04OT2	80	0.975143
04SD01	80	0.999476
04T-37	342.5	0.780183
05BK64	815	0.980221
05BK68	815	0.9661
05ELAC035	0	0.986441
05NYEL20	0	0.991033
05NYEL21	0	0.997455
05NYEL21	0	0.997455
05NYEL22	0	0.989776
05NYEL35	0.01	0.982233
05S096M2	0.01	0.998587
05S101M1	0.01	0.998587
05S109M1	0	0.989682
05S109M2	0	0.959067
05S110M1	0.01	0.952897
05S113M1	0.01	0.986496
05S114M1	0.01	0.968327
05S115M1	0.01	0.98853
05S115T2	0.01	0.989392
05S116C1	0.01	0.994961
05S117T1	0.01	0.993321
05S118T1	0.01	0.984806
05S125M1	0	0.868682
05S126M1	0.01	0.975694
05S133M1B	0.01	0.993079
05T-2	342.5	0.865635
05T-4	342.5	0.971742
05TH05	122.55	0.97276
05TH05	138	0.976959
05TH19	122.55	0.988718
05TH21	122.55	0.995253
05TH21	138	0.985915
05TH23	122.55	0.93792
05TH23	138	0.93792
05TH25	122.55	0.831607
05TH25	138	0.819148
060283-9	1.31	0.997659
07-A	168.5	0.72788
1004M	0.01	0.708472
1004M	0.01	0.708472
1006M	0.01	0.825806
1006M	0.01	0.825806
10182E	0	0.999468
101I	100	0.993054
102-98-809	2897	0.857822
102-98-812	2897	0.988322
104-642E-105-2, 84-86	49.7	0.994589
1085M	1.5	0.952845
1143MB	0.01	0.98673
1156M	0.01	0.978092
119225	3750	0.886748
119230	3750	0.757102
120432	2050	0.978922
12101	2407	0.952238
12110	2407	0.949446
12110/1	2407	0.903583
12116	2407	0.960887
12117	2407	0.973417
12124	2407	0.950534
121B	2	0.772498
123-3	280	0.982737
123-9	280	0.927987
125-782A-39X-1, 21-23	33.257	0.999703
125-786B-11R-1,122-126	42.1	0.996014
125-786B-40R-2,54-57	42.1	0.99226
125-786B-62R-3,40-42	42.1	0.998013
125-786B-67R-1,56-59	42.1	0.984936
125WHLP98	2.3	0.805241
126-788C-15H-3,68-71	3.95	0.994036
1281M	0.91	0.998466
129-801C-5R-4,113-115	174	0.904914
12B-08	396.5	0.932318
1343M	0.91	0.939533
135482	2013.5	0.829241
1375M	0.01	0.914116
1375M	0.01	0.914116
1376M	0.51	0.9953
141WHLP98	14.25	0.884396
142194	2965	0.992467
142-281	2960	0.969374
142359	2965	0.999463
142360	2965	0.999402
142368	2965	0.966069
144-841B-25R-4,42-46	14.15	0.992027
150TOH 94-1	2770	0.83392
151284-1	0.5	0.999934
151284-2	0.5	0.999921
151284-4	0.01	0.99992
1513M	0.01	0.97967
152-917-14,12R-1,4A,31-36	49.7	0.997313
152-917-14,12R-1,4A,31-36	49.7	0.996199
152-917-17,13R-5,11,120-124	49.7	0.973892
152-917-17,13R-5,11,120-124	49.7	0.972613
152-917-78,79R-2,1D,75-79	49.7	0.871409
152-917-78,79R-2,1D,75-79	49.7	0.896818
152-917-89,97R-2,1A,11-15	49.7	0.951877
152-917-89,97R-2,1A,11-15	49.7	0.986269
152-917-90,99R-2,1D,60-64	49.7	0.998117
152-917-90,99R-2,1D,60-64	49.7	0.99789
152-918-12B.2,108R-1,2B,42-46	49.7	0.816984
152-918-12BII,918D-108R-1,42-46	49.7	0.791986
152-918-15,111R-3,9B,77-81	49.7	0.92608
156023	2050	0.890506
159638	3377.5	0.735971
1-6	3100	0.920072
16185-1	0.01	0.999802
16185-3	0.5	0.999694
161-977A-62X-1, 13-19, 7523	14.15	0.964101
161-977A-62X-1, 4-9, 7649	14.15	0.994839
163-989B-17,9R-3,3C,76-82	49.7	0.959395
163-989B-18,13R-3,9A,97-103	49.7	0.994495
163-989B-23,18R-6,3A,76-82	49.7	0.956072
163-989B-27,22R-1,4,47-53	49.7	0.975943
163-989B-3,10R-2,2,9-15	49.7	0.989781
163-989B-30,23R-2,2B,41-47	49.7	0.959531
165368	2731	0.836333
165389	2731	0.78278
1670M	0.91	0.990264
16AK4	0.91	0.709554
17	2878	0.980474
1704M	0.91	0.990283
1724M	0.91	0.982755
174493	3120	0.948954
174499	3120	0.79962
1763M	0.91	0.949451
176741	3380	0.726494
176742	3377.5	0.938693
176743	3380	0.959933
176744	3380	0.971689
176745	3380	0.993138
176747	3380	0.732165
176748	3380	0.737099
176788	3380	0.935667
178344	2731	0.946573
178345	2731	0.7396
179878	3380	0.931105
179891	3380	0.737102
179900	3380	0.965913
17TOH 94-1	2770	0.869578
180203	3380	0.974439
180205	3380	0.721589
180213	3380	0.804315
180216	3380	0.902116
185TTT 96-1	2770	0.727674
190507	2722.5	0.907314
190508	2722.5	0.998911
190529	2769.5	0.85427
190536	2769.5	0.87268
190537	2769.5	0.891911
190538	2769.5	0.979146
190539	2769.5	0.928194
190540	2722.5	0.999887
192-1184-21R-6,28-30	44.5	0.872075
19B	44.25	0.81046
19TOH 93-1	2770	0.841624
1A	2	0.996896
1A/5/2/86	0	0.996908
1PL19	1.31	0.991258
1PL4	1.31	0.987982
1PL5	1.31	0.988522
1PL7	1.31	0.980789
1PL8	1.31	0.949675
1PL9	1.31	0.989417
1WHLP99	7.08	0.994681
2	3155	0.999937
2000-6	3750	0.811298
2002-63	2525	0.965264
2002-64A	2525	0.997932
2002-72	2525	0.865589
2002-86	2525	0.840906
2002-93	2525	0.943703
2004-19	2704	0.985318
2004-22	2704	0.978705
2004-24	2704	0.989934
2004-25	2704	0.9901
2004-46A	2704	0.95434
2004-46B	2704	0.982968
2004-48	2704	0.837184
200841	2050	0.995506
201282-1	0.01	0.990435
208B-2	1888	0.994216
20YJ-71	106	0.891426
211-B-/84	2429	0.966877
2133B	2125	0.967505
21WLHT-24	396.5	0.813784
220417	2050	0.910928
225B	1.25	0.987003
23	2820	0.996732
23-2	1.31	0.787613
23-L	2719	0.805756
2-4	3100	0.968905
24-1	1.31	0.848855
24AO2(II)	20	0.999793
24WHLP98	5.89	0.985047
25	3245	0.932841
2-5	3100	0.801482
25784-1	0.5	0.979282
2581/1	0.01	0.999695
2581/1	0.01	0.999267
25857/25853 MARGIN	275	0.998784
25-PTP-03	2815	0.969899
25WHLP98	0.74	0.923639
26	3245	0.747722
2712C05	173.55	0.889693
2713C20	173.55	0.851672
2723C05	173.55	0.998994
278812	3100	0.977284
2-7N	3100	0.840836
289093	3100	0.973845
289112	3100	0.7693
289116	3100	0.940391
299M	0.91	0.99733
2ARO 93-1/214.80	2770	0.730903
2CL-1	17	0.727766
2G	11.5	0.720187
2K-1391R4	1.31	0.993232
2PL1	1.31	0.996071
2PL11	1.31	0.996318
2PL13	1.31	0.997843
2PL18	1.31	0.989113
2PL19	1.31	0.991258
2PL2	1.31	0.998185
2PL20	1.31	0.988908
2PL21	1.31	0.998286
2PL22	1.31	0.997615
2PL23	1.31	0.998282
2PL24	1.31	0.998209
2PL25	1.31	0.99792
2PL27	1.31	0.997128
2PL3	1.31	0.990415
2PL30	1.31	0.995834
2PL31	1.31	0.995834
2PL6	1.31	0.998493
30TOH 94-1	2770	0.740686
314-LVP-86	2056	0.95208
31A	34.05	0.987432
32-5	1.31	0.935221
32-5	1.31	0.770062
328M	0.01	0.978995
328M	0.01	0.978995
339105	3100	0.974489
339196	3100	0.999241
34	2820	0.97016
34	3245	0.975569
35	2725.65	0.840009
35/12A	2785	0.959567
36-2	2697	0.968349
39-1	1.31	0.955669
39-1	1.31	0.992801
3-95-18	16	0.974084
3A/22/5/92	0	0.999726
3K-575R4	1.31	0.988351
3K-575R7	1.31	0.976949
3PL10	1.31	0.978752
3PL27	1.31	0.995479
3PL28	1.31	0.970128
3PL29	1.31	0.98475
3PL7	1.31	0.980789
3S030	0.4	0.99622
407	2794	0.944987
42564S20-148	8.45	0.932929
4302B	2457.5	0.823154
4357C	2457.5	0.724663
43WHLP98	1.59	0.980963
442	2794	0.998591
44M	0.91	0.97938
455	2737	0.995421
461	2737	0.962269
462	2737	0.963083
465448	3750	0.777742
465454	3750	0.885287
46-L	2719	0.817946
4700-0024	2700.5	0.999861
478810	2973	0.871407
478811	2973	0.903792
478812	2973	0.840109
478813	2973	0.985762
478857	2973	0.990024
478861	2973	0.892306
478862	2973	0.990081
478864	2973	0.989454
479-DR7	14.15	0.999494
48	3245	0.952687
4806A4	226.3	0.977414
4806A6	226.3	0.982559
4806A7	226.3	0.99215
4808A2	226.3	0.851704
4810A1	226.3	0.778459
4810A10	226.3	0.976958
4810A3	226.3	0.957681
4810A5(1)	226.3	0.935458
4810A5(2)	226.3	0.96862
4810A7	226.3	0.985692
4810A8(1)	226.3	0.998548
4810A8(2)	226.3	0.994595
4811A3	226.3	0.987598
4811A5	226.3	0.846063
4811A8	226.3	0.995371
4812A5	226.3	0.998826
4812A6	226.3	0.948604
4816A11	226.3	0.741206
4816A7(1)	226.3	0.883807
4816A7(2)	226.3	0.913493
482-8-1	0.01	0.999656
482-8-11	0.01	0.999836
482-8-12	0.01	0.99976
482-8-3	0.01	0.9996
482-8-4	0.01	0.998605
482-8-8	0.01	0.999477
485410	3075	0.813124
485414	3075	0.845191
485416	3075	0.782177
485417	3075	0.920436
485418	3075	0.98504
485420	3075	0.867081
485439	3075	0.993504
485441	3075	0.908101
485444	3075	0.937019
485446	3075	0.991317
485451	3075	0.95777
485453	3075	0.978475
485457	3075	0.930599
485458	3075	0.905222
485459	3075	0.974519
485460	3075	0.972541
485461	3075	0.962807
485462	3075	0.974305
485464	3075	0.92739
485465	3075	0.977079
485466	3075	0.988882
485468	3012.5	0.851578
485469	3012.5	0.904938
485470	3012.5	0.944862
485497	3060	0.997453
485-DR2	14.15	0.99824
493112	3060	0.892095
493126	3060	0.99128
496117	3075	0.991789
496118	3075	0.953898
496120	3075	0.891727
496123	3075	0.736357
497101	2973	0.992757
497102	2973	0.921878
497109	2973	0.975309
497122	2973	0.995335
497123	2973	0.731478
497124	2973	0.984773
497125	2973	0.968437
497131	2973	0.911378
497134	2973	0.995563
497142	2973	0.990945
498206	3021	0.994674
498218	3021	0.997861
498219	3021	0.997746
49821J	3021	0.925214
498224	3021	0.99935
498227	3021	0.986653
498228	3021	0.9991
498229	3021	0.985895
498237	3021	0.889982
498239	3021	0.948942
498244	3021	0.984972
498248	3021	0.998038
498256B	3021	0.914273
498259	3021	0.757642
498260	3021	0.736246
498264	3021	0.832497
498265	3021	0.84048
498271	3021	0.783448
498273	3021	0.983829
498274	3021	0.953974
498281	3021	0.983863
499705MA	3062	0.917474
499705OC	3062	0.960193
499710B	3062	0.978486
499713A	3062	0.83141
499713B	3062	0.985295
4CL-1	17	0.75465
4CL-2	17	0.952377
4CL-3	17	0.952543
4KC-03	0.08	0.920295
508066	2970	0.98817
508069	2970	0.916348
508071	2970	0.862312
508073	2970	0.712418
508074	2970	0.980377
508079	2970	0.934402
508948	2970	0.816901
508951	2970	0.77607
508954	2970	0.791196
508959	2970	0.773905
52-90-372-1	1904	0.939431
52-91-1064-A	1904	0.985727
52-92-1973-A	1904	0.80265
52-IL-98-12	2897	0.950284
52-IL-98-38	2852	0.911768
52-PTP-03	2815	0.8728
54	2782	0.882225
54.1	2745	0.762314
546733	2719	0.788562
546736	2719	0.809943
546748	2719	0.870742
57	2820	0.823565
58/12	2785	0.784868
59/1	2785	0.761823
59-447A-22-3,18-20	44	0.810965
59-448-39R-2,30-32	33	0.99874
6046B	2717	0.855185
6048D	2717	0.999539
609R020	28.45	0.993042
613125	2553	0.993456
62 BL/R	0	0.999373
622Q	1506	0.811528
626192	2719	0.982124
6385-5	0.01	0.99652
64 BL/R	0	0.999496
659MB	0.01	0.965076
67-494A-29CC	112	0.999599
67-494A-31CC, 0-1	112	0.994562
67-494A-31CC, 19-20	112	0.972909
67-494A-33CC, 40-41	112	0.804347
67-494A-35-01, 130-131	112	0.991301
68L-215	3.55	0.726593
6D	2	0.88109
7	2719	0.839661
7-1, 139-144	14.15	0.916752
716464	2725.65	0.999327
716MA	0.01	0.984164
733M	0	0.984669
74AI	3.95	0.94224
75SH-270	0.82	0.920351
75SH-317	0.82	0.996238
75SV-3	0.82	0.908658
767M	0.51	0.973364
79 BL/R	0	0.99924
79-3	1957	0.898577
823R8	44.85	0.995381
824R10	44.85	0.999366
824R11A	44.85	0.999707
824R11B	44.85	0.999655
824R9	44.85	0.994867
82GRS-0056	2742	0.78232
82GRS-0088	2742	0.994262
83330096	2925	0.989497
83ADB1	387.5	0.974912
84-16	0.4	0.998232
84-160	275	0.890586
84-21	5.62	0.70892
84-26	6.01	0.914797
84-52	1.48	0.902379
84-567A-19CC	110	0.998885
84-567A-20-1, 134-135	110	0.987362
84-62	3.14	0.992354
85-148A	275	0.951792
851M	1.5	0.895319
85B	620	0.942299
863M	0.01	0.8242
863M	0.01	0.8242
8727/6	2878	0.834969
879324	3805	0.999763
879M	0.01	0.960748
879M	0.01	0.960748
881M	0.01	0.922221
881M	0.01	0.922221
881M	0.02	0.985795
88Â–27	7	0.990945
88KE302	1097.5	0.838534
8-94-10	15	0.986684
8-94-12	15	0.788339
8978	2449	0.995523
8987	2449	0.958253
89Â–62	0.5	0.714287
89Â–66	0.5	0.819149
89X	1.31	0.941792
8-EJH-97	2056	0.855266
8H	2	0.945497
8WHLP97	3.98	0.998504
9/21/5/92	0	0.999383
90Â–1	0.5	0.790704
91110	2410	0.947541
91112	2410	0.848722
91113	2410	0.787897
91-15	2.32	0.953804
91-21	1.88	0.934303
91-25	173.55	0.99778
91-3	0.82	0.998858
91-39	2.92	0.972746
91-44	4.6	0.975852
9-14-91-4	47.33	0.732095
9-14-92-8	49.62	0.857605
91-63	2.96	0.969727
91-76	2.77	0.964602
91-85	2.78	0.964442
9185-3	0.01	0.995736
92-21	6.13	0.904135
92-41	19.5	0.969614
92-53	1.79	0.994302
92-66	1.76	0.989082
92-73	1.16	0.987473
92-77	1.22	0.983879
92-85	1.14	0.95268
92-86	1.42	0.845533
92-89	1.2	0.95487
92CNA22	0	0.806109
92CNA22	0	0.806109
92CNA22	0	0.806109
92R-3	105.5	0.851227
92W11	1.31	0.913177
93.1BA	3.55	0.99681
9305	2455	0.965364
93-12559	2774	0.955459
93-15	2706	0.971038
94-14	2.22	0.746879
94-16	1.97	0.998348
94-20	3.16	0.99844
94-21A	2.96	0.986773
94-36	2.78	0.849487
94-4	2.81	0.986845
94-40	5.43	0.99713
94-42	5.54	0.962908
9501-1	11.5	0.865614
9501-3	11.5	0.996821
9501-9	11.5	0.951173
9504-5	11.5	0.854774
9504-8	11.5	0.913638
95-07331	2774	0.747891
95-KYT-24	2733	0.896563
96-0914-115	14.32	0.983912
96-12067	2774	0.990537
969353	2725.65	0.997539
96KYT18	2986	0.995833
96PRTS1	0.39	0.993929
96PRTS6	0.39	0.959027
97-14480	2774	0.751237
972227	2725.65	0.818194
97-71	250.3	0.979967
97CA TD-12	4.22	0.963618
97CA TD-14	3.6	0.99819
97CA TD-15	3.6	0.966853
97CA TD2-1	3.6	0.766807
97CA TD-6	3.6	0.93194
97GX51	765	0.925816
97-LT-82	12.5	0.997505
97-LT-82	14.5	0.903194
97-LT-85C	14.5	0.954561
97-LT-90	14.5	0.987077
98-CA-WC-2	3.6	0.962023
98-CA-WC-5	3.6	0.896842
98-CA-WC-7	3.6	0.917347
98H006	2710	0.776249
98H058	2710	0.994754
98H360	2710	0.867927
98J099A	2710	0.806016
98J131B	2710	0.991145
98-YK-10	2660	0.984384
98-YK-39	2660	0.884521
98-YK-4	2660	0.794773
99/24	12.15	0.954704
99-04	0.31	0.724877
99055-2	28.45	0.807267
9906 13-1	28.45	0.972127
9-94-16	19	0.788956
9-94-41	15	0.881845
99Y-514	514.2	0.931504
A16	1588	0.744198
A1922	2843	0.896815
A-276	825	0.969485
A-473	825	0.807609
A-7	59.4	0.82875
AB951	11	0.989795
AB953-1	4.5	0.995486
AG1	5	0.819034
AG406	5	0.945847
AG406	5	0.990441
AG92-75	1.47	0.99261
AHBI09	122.55	0.907518
AHBI10	122.55	0.989261
AHBI11	122.55	0.999446
AHBI12	122.55	0.973051
AHBI14	122.55	0.999617
AHBI16	122.55	0.876264
AJ-07-10	14.15	0.944487
AJ-07-14	14.15	0.942213
AJ-07-21	14.15	0.896238
AJ-07-23	14.15	0.890463
AJ-07-24	14.15	0.94643
AJ-07-26	14.15	0.983244
AJ-07-32	14.15	0.771853
AJ-07-35	14.15	0.953669
AJ-07-36	14.15	0.802538
AJ-07-4	14.15	0.981782
AJ-07-41	14.15	0.745351
AJ-07-42	14.15	0.971215
AJ-07-5	14.15	0.704101
AK0910	1.31	0.998513
AK1303	1.31	0.998255
ALB P2	14.15	0.999517
ALB P8	14.15	0.999316
ALB01-14	14.15	0.997971
ALB01-4	14.15	0.997518
ALB01-6	14.15	0.998814
AM039	0.05	0.999884
AM240699-1	12.8	0.965055
AM27	0.05	0.955132
AM39C	0.05	0.965691
AOW11	0.05	0.998865
AOW115	0.05	0.999082
AOW130	0.05	0.99977
AOW25	0.1	0.797676
AP5-NOD-OIA	0.05	0.98941
AR0301	0	0.954184
AR0302	0	0.972068
AR26	14.15	0.818272
ARC_UNIT10_LT	0	0.932685
ARC0012	514.2	0.986859
ARC0013	514.2	0.91159
ARC0095	514.2	0.996831
ARC0096	514.2	0.934349
ARC0097	514.2	0.992164
ARC0099	514.2	0.974804
ARC0100	514.2	0.95402
ARG17	34.05	0.877549
ARG23A	34.05	0.96194
ARG31	34.05	0.891672
ARG36	34.05	0.96852
ARG56	34.05	0.705171
AS-1	1.31	0.992203
AS-2	1.31	0.99813
AS2-OIA-1	0.07	0.946598
AS-3	1.31	0.997046
AS7	0.26	0.7509
AS-83	2160	0.990376
ATM11	34.05	0.904704
ATM24	34.05	0.984723
ATM31	34.05	0.977327
ATN-68	14.15	0.99983
AU40706	5.85	0.996566
AU40707	5.85	0.999244
AV13	14.15	0.963614
AV180	4.25	0.869211
AV185	4.25	0.934285
AV186	4.25	0.92759
AVT11	1	0.892671
AVT23	0.64	0.995686
AVT37	1	0.847198
AYC42	1.5	0.999951
AYMAC20	0.6	0.999972
AZ17	1.31	0.99589
AZ3	1.31	0.998359
AZ5	1.31	0.992201
B.04	44.85	0.970742
B.05	44.85	0.999774
B.06	44.85	0.825761
B.09	44.85	0.959633
B.10	44.85	0.935582
B.103.3	1.31	0.999462
B.11	44.85	0.994575
B.138.2	1.31	0.998271
B1	34.05	0.983643
B10	0	0.755255
B102	329	0.999053
B107	329	0.999835
B-20	825	0.946246
B-313	825	0.937327
B3M	0	0.968241
B-4	0	0.999856
B405-AVL	158.25	0.728581
B65	60.5	0.995269
B82A	0.45	0.994021
B87-486	1.9	0.90505
BA-10	2965.9	0.983499
BAK34	1.3	0.944881
BAR 1	0	0.998966
BAR 11	0	0.999424
BAR 14	0	0.999252
BAR 16	0	0.996402
BAR 25	0	0.997754
BAR-00-20	14.15	0.905227
BAR-00-33	12.8	0.933416
BAR-01-80	14.15	0.857031
BAR-01-81	14.15	0.971984
BAR-01-85	12.8	0.981108
B-B 4	2870	0.786843
BB-142-9	342.5	0.726726
BB-85-3	312.5	0.7065
BC05-19	6.3	0.925314
BC05-20	5.32	0.928562
BC05-42	14.73	0.922008
BC05-50	6.66	0.805834
BC9029	32.75	0.734458
BC9030	32.75	0.717436
BC9032	32.75	0.953088
BC97-08	8.91	0.959766
BC97-08	8.91	0.959766
BC97-19	2.81	0.976745
BC97-19	2.83	0.976745
BD-100	32.75	0.984723
BD125	285	0.992981
BD126	285	0.969897
BD15	285	0.9915
BD153	285	0.941186
BD156	285	0.972325
BD157	285	0.986678
BD171	285	0.987572
BD184	285	0.970345
BD21	285	0.792267
BD26	285	0.777028
BD33	285	0.841236
BD40	285	0.909186
BD82	285	0.828458
B-H 1	2909	0.770359
BH119	19.6	0.953287
BH173	19.6	0.999622
BH191	19.6	0.974264
BH487	19.6	0.888155
BL-07	329	0.905853
BL-75-1	156	0.963865
BL-75-1	161	0.956398
BMX1	947.5	0.779115
BMX2	947.5	0.713159
BQN300/1.7C	168	0.878776
BR6	34.05	0.812442
BTF 6	2800	0.765034
BW05	873	0.999139
BW-13	1882	0.996964
BW-131	1885	0.916676
BW-16	1885	0.998639
BW491	2672	0.874868
BW495	2672	0.971614
BW-87	1885	0.966824
BW-98	1885	0.996222
BW-99	1885	0.994834
BX108	2672	0.982678
BX119	2672	0.927029
BX123	2672	0.800586
BX129	2672	0.855769
BX235	2672	0.995221
BX240	2672	0.981169
BX248	2672	0.971229
C/F/1	0	0.999084
C10A	82.55	0.999563
C125	2720	0.860674
C168535	0.905	0.993296
C168537	0.905	0.985961
C168538	0.905	0.998837
C168539	0.905	0.986144
C168540	0.905	0.98853
C168541	0.905	0.997982
C168542	0.905	0.987113
C168543	0.905	0.998785
C168544	0.905	0.987484
C168545	0.905	0.969047
C168546	0.905	0.995206
C170235	0.905	0.986957
C170236	0.905	0.996338
C170237	0.905	0.974635
C170238	0.905	0.99587
C170239	0.905	0.989366
C170240	0.905	0.947133
C170241	0.905	0.969896
C170242	0.905	0.99573
C170243	0.905	0.995572
C170244	0.905	0.996642
C170245	0.905	0.998889
C170246	0.905	0.9983
C170247	0.905	0.998396
C5-99	2680	0.775124
C6-50	2680	0.739231
C6-77	2680	0.961321
CAJDS-103B	115	0.962946
CAS9B	0	0.948661
CB230699-5	12.8	0.933975
CB6-23	0.5	0.974066
CB6-26	0.5	0.986521
CD339W3-1	2710	0.906601
CD339W3-4	2710	0.754118
CD339W3-6	2710	0.992576
CD339W3-7	2710	0.99702
CEL 144/4.8	96.55	0.999865
CEL 181/13.7G	96.55	0.99996
CEL 181/2	96.55	0.999597
CEL 184C	96.55	0.999027
CG 39-92	105.8	0.99964
CG 88-92	105.8	0.999307
CG 88-92B	105.8	0.999459
CH9786	32	0.828177
CH9854	32	0.918562
CHQ-3	59.4	0.768631
CIA-317	63.2	0.993777
CIA-481	63.2	0.951277
CIA-487	63.2	0.959243
CIA-491	63.2	0.997335
CIA-62	38.5	0.997893
CIA-71	63.2	0.996365
CIA-717	38.5	0.99534
CIA-728	78.2	0.998466
CIA-735	78.2	0.998923
CLG-46	3250	0.799742
CLG-49	3250	0.954156
CM29	0.25	0.988463
CM39	0.25	0.735386
CM70	0.25	0.831981
COM-1	44.5	0.998177
COM-104	44.5	0.932878
COM-105	44.5	0.757025
COM-106	44.5	0.9434
COM-13	44.5	0.99801
COM-14	44.5	0.999565
COM-15	44.5	0.999416
COM-16	44.5	0.998671
COM-17	44.5	0.999757
COM-17c	44.5	0.999564
COM-18	44.5	0.999767
COM-21	44.5	0.999167
COM-22	44.5	0.998909
COM-24	44.5	0.999907
COM-26	44.5	0.995334
COM-4	44.5	0.999536
COM-42	44.5	0.999568
COM-49	44.5	0.99275
COM-5	44.5	0.999128
COM-53	44.5	0.898772
COM-63	44.5	0.995625
COM-65	44.5	0.995208
COM-66	44.5	0.9995
COM-71	44.5	0.987985
COM-74	44.5	0.943463
COM-78	44.5	0.98734
COM-8	44.5	0.999792
COM-84	44.5	0.993126
COM-9	44.5	0.999688
COM-98	44.5	0.984474
CON-20	32	0.769179
CON-28	32	0.997266
CON-29a	32	0.798935
CON-32	32	0.904724
CON-88	32	0.759698
CoV-43	29.1	0.923221
CS-2	218.3	0.99944
CS-9	218.3	0.989663
CS91-2	28.45	0.809393
CT 24	28.45	0.958315
CT 42	28.45	0.904716
CT 63	28.45	0.802101
CT72-3	3.15	0.818085
CUL64-12	77.05	0.994298
CUL64-14	77.05	0.999151
CULJJA	77.05	0.998411
CULJJB	77.05	0.999863
CULJJC	77.05	0.99934
CYA4-3	12.8	0.906273
CYA5-4	12.8	0.875389
CYA-6-4	12.8	0.998324
D046.3	0.9	0.993271
D102227	44.25	0.871133
D103619	12.8	0.720541
D113.3B	0.9	0.996316
D12	105.5	0.997137
D13-04	44.85	0.957637
D13-05	44.85	0.994324
D13-112	44.85	0.922162
D13-14	44.85	0.999241
D13-24	44.85	0.998043
D13-25	44.85	0.984078
D14	768	0.994262
D145.3	1.31	0.890987
D146.1	1.31	0.945905
D156.4	1.31	0.848222
D16	768	0.974322
D16-101	44.85	0.998547
D16-109	44.85	0.994158
D18	768	0.987535
D19	768	0.990864
D2	768	0.712505
d-25	0.03	0.974591
D253294	104.5	0.989799
D253298	104.5	0.935294
D253299	104.5	0.998833
D253301	104.5	0.995368
D253302	104.5	0.997591
D261260	0.005	0.839782
D292155	33.4	0.720457
D292174	28.75	0.874038
D292182	28.75	0.799381
D299061	33.4	0.949403
D2G	1.31	0.879031
D322303	72.9	0.990853
D325685	33.4	0.972907
D337252	14.55	0.820161
D337253	14.55	0.836229
D337256	14.55	0.88115
D365250	14.55	0.812348
D377554	33.4	0.979102
D391720	0.9	0.989062
D3C	1.31	0.986123
D4D	1.31	0.854261
D524367	0.9	0.80463
D534703	11.905	0.937097
D534711	11.905	0.941319
D534726	11.905	0.910464
D534732	11.905	0.930526
D548431	33.4	0.851125
D548436	33.4	0.703937
D548439	33.4	0.951973
D548454	33.4	0.847938
D548488	33.4	0.999099
D548498	33.4	0.979624
D548501	33.4	0.985165
D549092	11.905	0.87275
D549093	11.905	0.957159
D549094	11.905	0.866823
D549096	11.905	0.83609
D549097	11.905	0.940629
D549098	11.905	0.921587
D549099	11.905	0.958667
D549100	11.905	0.959039
D549101	11.905	0.902759
D549103	11.905	0.972436
D549106	11.905	0.888754
D549111	11.905	0.860827
D549113	11.905	0.952629
D549114	11.905	0.990876
D549115	11.905	0.90512
D549116	11.905	0.967363
D549117	11.905	0.888624
D549118	11.905	0.945887
D549124	11.905	0.896901
D549126	11.905	0.806008
D549128	11.905	0.918418
D549448	28.75	0.999796
D549452	28.75	0.982874
D552883	44.25	0.974794
D552970	44.25	0.985857
D552973	44.25	0.924165
D556630	44.25	0.929827
D558548	44.25	0.716498
D558553	44.25	0.988851
D-56J	1.31	0.826126
D-57	1.31	0.961317
D578880	14.55	0.954336
D578889	14.55	0.826938
D579741	44.25	0.857656
D579747	44.25	0.965913
D583309	44.25	0.908902
D583311	44.25	0.76235
D584724	227	0.997877
D6D	1.31	0.999711
D7A	1.31	0.99973
D7F	1.31	0.999749
D85-14	3	0.987594
D85-14	11.5	0.987594
D85-15	9.5	0.974351
D85-15	9.5	0.965649
D85-15	11.5	0.965649
D85-185	3	0.800343
D85-185	3.55	0.800343
D85-185	11.5	0.800343
D85-204	3.55	0.812765
D85-210B	1.2	0.909946
D85-210B	1.2	0.909946
D85-210B	11.5	0.909946
D85-212	3	0.992265
D85-212	3.55	0.992265
D85-212	11.5	0.992265
D85-24	0.9	0.998451
D85-24	1	0.998451
D85-24	1.31	0.998451
D85-28B	0.9	0.939994
D85-31	0.9	0.891311
D85-31	1	0.891311
D85-31	1.31	0.891311
D85-32	0.9	0.993859
D85-35	0.9	0.937641
D85-40	0.8	0.899314
D85-50	6.7	0.984271
D85-50	6.7	0.984271
D85-50	11.5	0.984271
D85-56	0.2	0.892107
D85-56	0.2	0.892107
D85-56	11.5	0.892107
D85-68	3	0.941894
D85-68	3.55	0.954852
D85-68	11.5	0.941894
D85-8	3	0.970304
D85-8	3.55	0.970304
D85-8	11.5	0.970304
D8F	1.31	0.993871
DB02-042	87	0.939514
DB02-138	87	0.965734
DB02-174	87	0.985578
DB02-181	87	0.860758
DB05-061	74	0.999113
DB05-087	74	0.942064
DB06-035	74	0.975946
DB-93	2800	0.976121
DC06-047	173.55	0.997958
DC06-048	173.55	0.99782
DD-1	295	0.786507
DG-12	105	0.999925
DG3/TSQF	105.8	0.999535
DG53/11.4A	105.8	0.999993
DG53/11.4FQ	105.8	0.999865
DG53/11.4Q	105.8	0.999898
DG53/11.4QD	105.8	0.999819
DG971/0.2B	105.8	0.999993
DH3 (65)	188.8	0.988703
DH5N (10)	188.8	0.977649
D-JL-23	0.9	0.969493
DLR-142	1957	0.874144
DP1-1	33	0.946621
DP19-1	33	0.98477
DP72-10	3.15	0.962174
DR41-94.5	466	0.995864
DRL-49	1957	0.974767
DRL-50	1957	0.969289
DS42-81	0.25	0.987069
DS90-47	0.5	0.735852
DZ-02	44.85	0.974248
DZ-11	44.85	0.887637
DZ-20	44.85	0.925599
E0217B	1.31	0.999375
E0871E	1.31	0.999842
E11	3.95	0.976928
E16	3.95	0.953177
E2654A	1.31	0.999467
E40	3.95	0.963346
E63	3.95	0.92658
E63	3.95	0.92658
E77	3.95	0.978811
E77	3.95	0.978811
EA 9	2.52	0.730392
EA143	0.5	0.99974
EA258	0.5	0.999831
EA348	13.8	0.864734
EB-4	295	0.77413
EC-7	57.75	0.980568
EK185A	2160	0.801024
EL10	4.25	0.9997
EL11	285	0.996274
EL2	285	0.963894
EL9	4.25	0.99993
EPW70	0.2	0.999843
EPW99	0.2	0.999973
EQ7	82.55	0.999927
ER 03 03	0.15	0.956207
ER 03 06	0.15	0.864197
ER 03 08	0.15	0.949023
ER04-7	122.55	0.717733
ERN011B	854	0.966252
ERN017B	854	0.997024
ERN064B	854	0.81519
ERN068A	854	0.998582
ERN069A	854	0.995316
ERN7	0.4	0.98244
ERN76	0.27	0.934343
ERN77	0.35	0.860383
ERN83	0.27	0.914567
ERN91	0.36	0.724184
ERN94	0.27	0.916648
ES 28	0.91	0.999482
ES 42	0.91	0.999907
ES 43	32.874	0.99988
ES 45	11.505	0.999935
ES 7	11.505	0.999598
ESAL02	0.26	0.988219
ESAL03	0.26	0.995204
ESAL14	0.26	0.947964
ESAL18	0.26	0.981915
ESAL23	0.26	0.924642
ESAL27	0.26	0.980556
EVUL17	0.06	0.961963
F-04	19	0.838913
F-05	19	0.959255
F-1	19.1	0.927474
F-10	19	0.995338
F-71	22	0.986371
F-76	16.6	0.932805
F-9	19.1	0.996584
F98-4A	380	0.936228
F98-5	380	0.951557
FF31	1.9	0.997519
FF62	1.9	0.963541
FG 179/7.2B	105.8	0.999972
FG 179/7.2G	105.8	0.99995
FG-17	105.8	0.999943
FG175/1.8B	105.8	0.999974
FG178/2.0A	105.8	0.999637
FM-15	1.31	0.990201
FMAC18	2.65	0.907224
FUK9309	32.75	0.765665
FUT21M1	32.75	0.878517
FY-30	407	0.963921
G11/79	3805	0.719246
G-48	305	0.788789
G72	12.8	0.718934
G88-8	33	0.980091
GB-04	132	0.792355
GB30C	270	0.992668
GB35	270	0.991341
GG97-6	3.58	0.852535
GG97-7	3.6	0.790721
GGU273428	1382	0.953141
GGU273451	1382.1	0.936542
GGU400281	60.25	0.983041
GH04-4	122.55	0.844766
GH04-4	138	0.954832
GJP-74	13	0.995047
GJP-80	13	0.856324
GM 27	585	0.94942
GM60	1.7	0.999934
GM61	1.7	0.999939
GM-92-4	0.01	0.996768
GO07	2499	0.968097
GO109	2499	0.898217
GOR502	105.5	0.85555
GS 30	420	0.909741
GS 4	420	0.99121
GSWA100513	2725	0.976665
GZ-07	329	0.953805
GZ-11	329	0.878617
H1/1	1.31	0.999265
H1/3	1.31	0.999191
H-10	14.1	0.945671
H-11I	0.01	0.916494
H-157	22.3	0.997413
H-23I	0.01	0.887284
H-5	14.7	0.982809
H-6	14.6	0.983299
H-69098	1.31	0.998761
H-7	14.5	0.900988
HAT 4-462	502.6	0.849969
HB95-15	2701	0.997327
HD92	32	0.914497
HE5	2701	0.913577
HE7-2	2719	0.998807
HE-8	2719	0.998443
HE-9	2719	0.726041
HH5	0.93	0.899404
HHBTM	0	0.999831
HIRADO-2	15	0.995963
HJO-87-79.1	2815	0.95133
HL 20-113	502.6	0.875942
HL 20-122.7	502.6	0.942535
HL 5-105.3	502.6	0.978524
HL 541-425	502.6	0.990757
HL 97-28	10.2	0.975591
HLP9858	10.42	0.88778
HLQpb	0.9	0.92114
HLS-11	387.5	0.991538
HP 185/0.1A	96.55	0.999968
HP 186/1.1A	96.55	0.999253
HP 186/1.1B	96.55	0.967397
HP 186/14B	96.55	0.993302
HP 186/15.0A	96.55	0.999854
HP 186/18.6A	96.55	0.999984
HP 186/6.0	96.55	0.999867
HP 907/2.3D	96.55	0.999953
HP 907/7.3F	96.55	0.999862
HS01	44.25	0.895949
HS03	44.25	0.962258
HS04	44.25	0.754139
HS05	44.25	0.939616
HV2	270	0.952611
HW-2	285	0.997353
HW-3	285	0.787492
HW-4	285	0.707129
HW-5	285	0.885641
HW-6	285	0.972699
HW-7	285	0.907095
HW-8	285	0.99829
HZY-13	174	0.967879
HZY-18	174	0.937511
IB192BMS04CA01	12.8	0.99857
IB193BMS03CA01	12.8	0.961216
IB193BMS03CA02	12.8	0.989182
IB194BMS01CA02	12.8	0.984479
IB194BMS02CA01	12.8	0.997053
IB194BMS02CA02	12.8	0.995416
IB199BMS01CA01	12.8	0.999058
IB202BMS01CA01	12.8	0.871951
IB329BMS01CA01	12.8	0.999817
IB339BMS01CA01	12.8	0.999025
IB340BMS02CA01	12.8	0.951167
IB340BMS02CA02	12.8	0.899731
IB340BMS02CA03	12.8	0.801617
IB343BMS03CA01	12.8	0.803288
IB345BMS01CA01	12.8	0.998051
IB345BMS01CA02	12.8	0.99757
IB345BMS01CA03	12.8	0.989307
IB501BMS01CA01	12.8	0.994836
IB501BMS01CA02	12.8	0.992887
IB504BMS01CA01	12.8	0.989868
IB504BMS01CA02	12.8	0.976986
IB505BMS01CA01	12.8	0.858846
IB505BMS01CA02	12.8	0.782916
INF 181/11.1D	96.55	0.715769
INF 181/12.8	96.55	0.999775
INF 181/13.1D	96.55	0.999692
INF 181/13.4A	96.55	0.999791
INF 181/17.4C	96.55	0.999421
INF 181/17.4F	96.55	0.99994
INF 181/18.3B	96.55	0.997837
INF 181/8.0A	96.55	0.999804
INF181/13.0B	96.55	0.999863
IR1	105.5	0.961646
IWA36	1.31	0.990323
IWA7	1.31	0.948943
J.14.1	0.01	0.985982
J.14.1	0.01	0.985982
J5-1	82.55	0.966421
J5-2	82.55	0.97774
J5-3	82.55	0.889155
J6-2	82.55	0.950103
J6-5	82.55	0.916693
JA96-23	3.14	0.950055
JA96-23	3.14	0.950055
JAL-06-11	14.15	0.944529
JAL-06-16	14.15	0.710901
JAL-06-18	14.15	0.995291
JAL-06-19	14.15	0.997068
JAL-06-20	14.15	0.926671
JAL-06-21	14.15	0.987848
JAL-06-23	14.15	0.947088
JAL-06-24	14.15	0.963412
JAL-06-26	14.15	0.997225
JAL-99-11	14.15	0.983341
JAL-99-18	14.15	0.827636
JAL-99-2	14.15	0.990895
JAL-99-20	14.15	0.762732
JAL-99-22	14.15	0.842502
JAL-99-3	14.15	0.80519
JAL-99-4	14.15	0.863408
JAL-99-5	14.15	0.744405
JAL-99-8	14.15	0.997061
JAL-99-9	14.15	0.756591
JB91-41	6.11	0.933616
JC02-PF13	25.21	0.808602
JC02-PF13	26.06	0.808602
JC02-PF21	23.51	0.899157
JC02-PF21	23.89	0.899157
JC02-PF27	26.1	0.94369
JC02-PF27	29.59	0.94369
JEH-2007-19	3835	0.959361
JEH-2007-23	3715	0.921174
JG03/40A	3803	0.785632
JG03/40B	3803	0.856737
JG03/50	3803	0.907281
JG03/57	3803	0.897791
JGD04-3	122.55	0.954173
JH21	32	0.923123
JH22	32	0.951036
JL06-027	173.55	0.996464
JL06-038	173.55	0.989427
JL06-050	173.55	0.966163
JL06-053	173.55	0.995435
JL06-092	173.55	0.994587
JLQa	0.22	0.862367
JM93232	9.5	0.708138
JP01-246-G	2744	0.738469
JR98-21	14.15	0.939979
JW 144-10	9.3	0.748933
JW-15	2697.5	0.997485
JW-18	2697.5	0.948269
JW-19	2697.5	0.869094
JW-21	2697.5	0.757699
JW-22	2697.5	0.999769
JX99ZT02	105.5	0.943606
K11-3	768	0.990468
K11-8	768	0.728458
K12-1	768	0.851857
K12-4	768	0.816549
K14	34.05	0.979426
K155	3800	0.743286
K169	695	0.806219
K170	695	0.877549
K178	345	0.841295
K203	695	0.835134
K209	345	0.933154
K263	695	0.949259
K34	2723	0.998359
K354	2696	0.915584
K4	34.05	0.998891
K566	3800	0.998294
K694	3800	0.997696
K736	3800	0.99477
K97-23	10.7	0.976317
K97-43	13.19	0.788023
KA7	436	0.943143
KA8	436	0.996974
KAF87-15B	2860	0.700809
KB13	18	0.998059
KB2	18	0.995687
KB24	18	0.998416
KB31	18	0.878062
KD001-33	515	0.704969
KD330-1	2710	0.990771
KD330-4	2710	0.997369
KG. 4400.1	74.05	0.979759
KG. 4403.3A	74.05	0.967335
KG. 4403.4	74.05	0.958827
KG. 4403.5A	74.05	0.945925
KH-1	1.31	0.997861
KH-2	1.31	0.99336
KH-7/96	2800	0.880128
KL-138	2714	0.983611
KL-142	2714	0.897967
KL-146	2714	0.995685
KLU-03	0.01	0.999619
KLU-04	0.01	0.994537
KLU-04	0.01	0.994118
KLU-05	0.01	0.998849
KLU-05	0.01	0.997821
KLU-06	0.01	0.999371
KLU-06	0.01	0.998154
KLU-07	0.01	0.999398
KLU-07	0.01	0.999613
KLU-08	0.01	0.998213
KLU-08	0.01	0.998191
KLU-09	0.01	0.998363
KLU-09	0.01	0.997799
KLU-10	0.01	0.995644
KLU-10	0.01	0.994204
KLU-11	0.01	0.993794
KLU-11	0.01	0.993794
KLU-16	0.01	0.99982
KLX-45	387.5	0.987065
KO-111	2714	0.766331
KO-112	2714	0.983647
KO-126	2714	0.903361
KP 97-24	3.6	0.712342
KP231	345	0.845222
KP5	345	0.96719
KP6	345	0.723597
KP80	345	0.949782
KP9	345	0.915771
KR-41	0.03	0.982003
KR-9	1.31	0.98929
L-302	305	0.947534
L-306	305	0.997107
L-329	305	0.887589
L67-61	5	0.981768
L67-61	11.5	0.981768
L82-107	0.63	0.721521
L82-112	0.9	0.867741
L82-114	0.9	0.842144
L82-115	0.9	0.951865
L82-88	7.3	0.992758
L82-88	7.3	0.992758
L82-88	11.5	0.992758
LC82-905	0.82	0.938782
LC82-970	0.82	0.980856
LC83-255	0.07	0.986277
LC83-276	0.07	0.999872
LC86-1005	0.82	0.997537
LC86-1046	0.82	0.982139
LC88-1311	0.82	0.997085
LC88-1312	0.82	0.997536
LC88-1398	1.08	0.985218
LCAJ-V	115	0.858941
LCAJ-Y	115	0.910693
LD-05	122.55	0.996575
LD-06	122.55	0.997404
LD-10	105.5	0.999044
LD-10	122.55	0.999044
LD-10	158.25	0.996684
LD-11	105.5	0.999593
LD-5	158.25	0.991891
LD-7	105.5	0.998652
LD-7	158.25	0.998086
LD8	387.5	0.997644
LD-9	105.5	0.998918
LD-9	158.25	0.995403
LFJ984/1.3	105.8	0.980201
LFJ984/2.5	105.8	0.958038
LFJ984/3.2	105.8	0.933565
LFJ984/4.2	105.8	0.910266
LFJ984/4.6	105.8	0.913314
LFJ985/3.6B	105.8	0.996526
LFJ9852.2B	105.8	0.966764
LGZ47-93	66	0.999343
LGZ48-93	66	0.998191
LGZ525/.6.OB	66	0.955192
LGZ525/6.0D	66	0.969307
LGZ529/5.0E	66	0.997755
LH1	24	0.999448
LH14	32	0.873025
LH15	32	0.877242
LHST 57A	96.55	0.99997
LKA-08	44.85	0.744016
LL-036	0.01	0.940236
LL-040	0.01	0.795784
LLLINC01.3A	0.01	0.998239
LLLINC01.3B	0.01	0.983604
LM-08-22	2702.9	0.7926
LM-08-34	2702.9	0.887702
LOM191/27.0A	96.55	0.999967
LOM191/27.0B	96.55	0.998219
LOM191/27.0B	96.55	0.998948
LOM191/27.4C	96.55	0.999906
LOM191/27.5B	96.55	0.884678
LOM191/27.8A	96.55	0.998176
LOM191/3.1A	96.55	0.989034
LOM1952D	96.55	0.999705
LOM950/2B	96.55	0.999956
LOM952/2C	96.55	0.999383
LS03-4	387.5	0.998654
LS03-6	387.5	0.999886
LS03-7	387.5	0.999722
LS03-8	387.5	0.999247
LS-1	21.1	0.994152
LSGM9	12.8	0.994023
LSJ95-6A	2722	0.866466
LVT52	1	0.971051
LVT61	1.31	0.952628
LVT62	1.31	0.906434
LVT67	1.31	0.891408
LVT68	1	0.994558
LVT69	1.31	0.964919
LVT75	1.31	0.983907
M.11	1.5	0.927706
M.21	1.31	0.967183
M.3A	1.5	0.940919
M.48	2	0.701974
M.9	2	0.855726
M0727-08	14	0.987684
M0817-03	14	0.968367
M-1	825	0.837215
M108017	33.4	0.821217
M108019	33.4	0.94414
M109760	14.55	0.7039
M109876	0.9	0.809331
M109881	0.9	0.800046
M118477	72.9	0.909317
M129	105.5	0.93541
M14	1692.5	0.82998
M144914	33.4	0.806543
M144980	0.905	0.982924
M145004	0.905	0.963422
M147440	0.905	0.985092
M147446	0.905	0.987901
M147457	0.005	0.880186
M151036	0.905	0.979459
M153382	19.5	0.998642
M153385	19.5	0.998427
M153386	19.5	0.996895
M153405	19.5	0.996817
M153407	19.5	0.765866
M154427	14.55	0.945191
M155282	17.75	0.815617
M155283	17.75	0.928705
M157196	19.5	0.91113
M161016	19.5	0.977901
M161616	19.5	0.977365
M161756	14.55	0.908598
M170104	28.75	0.95901
M170922	12.8	0.826396
M171780	227	0.998896
M172632	28.75	0.874768
M174565	104.5	0.981969
M177827	0.905	0.953815
M180716	156.5	0.910086
M180732	156.5	0.983693
M180733	156.5	0.980251
M181185	156.5	0.955911
M182106	28.75	0.766247
M182112	0.905	0.954717
M182115	28.75	0.882772
M182229	28.75	0.94802
M182240	28.75	0.998613
M186505	44.25	0.988593
M188053	39.3	0.864785
M188066	39.3	0.787612
M188069	39.3	0.946729
M188110	2.655	0.999167
M188119	39.3	0.957137
M188140	2.655	0.995112
M190090	395.5	0.932204
M191078	0.905	0.992726
M191079	0.905	0.997364
M191080	0.905	0.986625
M191091	39.3	0.71804
M191137	0.905	0.996463
M192194	14.55	0.869327
M192198	14.55	0.996039
M194494	39.3	0.987719
M194495	39.3	0.744745
M194506	39.3	0.7676
M194510	44.25	0.855455
M194511	44.25	0.832292
M194513	39.3	0.998417
M196137	14.55	0.760224
M196139	14.55	0.914969
M196142	14.55	0.962802
M196143	14.55	0.991825
M196597	14.55	0.936636
M197306	343.5	0.740848
M23	1692.5	0.997751
M-23	25	0.967273
M25	1692.5	0.867718
M3190	49.7	0.999644
M3485	49.7	0.998749
M3518	49.7	0.999633
M3761	49.7	0.998729
M5-1	82.55	0.9853
M5-1043	82.55	0.99753
M5-124	82.55	0.996758
M5-125	82.55	0.989623
M5-158	82.55	0.999675
M5-297	82.55	0.995232
M5-394	82.55	0.982769
M5-658	82.55	0.997668
M5-680	82.55	0.999829
M5-689	82.55	0.862448
M5-740C	82.55	0.997074
M5-773	82.55	0.999172
M5-82	82.55	0.999627
M5-835	82.55	0.998489
M90	14.15	0.893085
M96-073	0.01	0.971414
M96-075	0.01	0.985693
M96-137	0.01	0.994399
M96-163	0.01	0.994053
M96-164	0.01	0.991923
M96-167	0.01	0.991386
M97-021	0.01	0.992729
M97-0392	0.01	0.999264
M97-053	0.01	0.996869
M97-077	0.01	0.993455
M97-0781	0.01	0.992605
M98-0532	0.01	0.985766
M98-066	0.01	0.994261
M98-096	0.01	0.993009
MA1	8	0.985745
MA1	21.5	0.9676
MA2	8	0.974359
MA-61	329	0.95224
MA7	8	0.841347
MA8	8	0.901027
MAC 10-164	502.6	0.72475
MAC 10-180.3	502.6	0.962333
MAC 10-251.2	502.6	0.926732
MAC 19-708.2	502.6	0.853828
MAC 19-760	502.6	0.788574
MAC 19-790.3	502.6	0.819656
MAC-168	515	0.777155
MADINCL3-13.4	0.01	0.986361
MAR128A	0.62	0.809922
Mas-15	2	0.883169
MB 71	720	0.98419
MDCP01.1	0.01	0.952428
MG91-22	2.19	0.997249
MK49	767.5	0.861022
MK58B	767.5	0.83658
MLM7	0.01	0.99985
MLMAC23	0.1	0.999976
MLMAC26	0.42	0.999769
MLMAC43	0.1	0.999617
MMQpb	0.22	0.965541
MO5	4	0.720341
MOMAC3	0.5	0.999972
MOMAC4	0.5	0.999954
MP-134	1098	0.924527
MP372	1.31	0.991186
MP406	1.31	0.99686
MQ17	9.25	0.99131
MQ25	9.25	0.978194
MQ34	9.25	0.86982
MRCA105/40.5A	78.5	0.898974
MRCA119/10	78.5	0.968852
MRCA119/15.5	78.5	0.733127
MRCA120/23.8	78.5	0.875495
MRCA128/28.0	78.5	0.966933
MRD001-2	2711.5	0.950696
MS195	34.05	0.999745
MS20	105.5	0.999943
MS21	105.5	0.999769
MS22	105.5	0.997409
MS313	49.7	0.993015
MS314	49.7	0.957859
MS6	105.5	0.999893
MT66	1588	0.921417
MVO0136	0.14	0.901773
MVO0139	0.13	0.998086
MVO0791	0.13	0.993952
MVO0830	0.13	0.997798
MVO1148	0.13	0.995998
MW9713	53.5	0.896017
MW9713	53.5	0.823217
MWF93-1	0.86	0.965998
MXY7606	30	0.998526
MXY7606	30	0.998526
MXY7606	47.75	0.998526
MZ31	2751	0.822196
N-325	2778	0.799722
N-333	2778	0.977729
N-9	56.5	0.819076
NACD20-128.9	466	0.919273
NC 15	19.5	0.950766
NC 17	19.5	0.97432
NC 18	19.5	0.816114
NDC87-09C	2950	0.978437
NG 56	420	0.999041
NGA23	0.7	0.999954
NGV2	3000	0.928887
NH 4	2	0.950636
NO3	82.55	0.992396
NQ-24	1271	0.970404
NQ-25	1271	0.775139
NT 31	2	0.79338
NT06-08 D14 1	12.8	0.997855
NT06-08 D14 3	12.8	0.999256
NT06-08 D14 5	12.8	0.998321
NT06-08 D14 6	12.8	0.99893
NT06-08 D16 11	12.8	0.997542
NT06-08 D16 13	12.8	0.999298
NT06-08 D16 2	12.8	0.999166
NT06-08 D16 3	12.8	0.998791
NT06-08 D16 4	12.8	0.996987
NT06-08 D16 5	12.8	0.998982
NT06-08 D16 6	12.8	0.999601
NT06-08 D16 7	12.8	0.999118
NT06-08 D16 9	12.8	0.997992
NT06-08 D18 10	12.8	0.999387
NT06-08 D18 11	12.8	0.998161
NT06-08 D18 5	12.8	0.999356
NT06-08 D18 7	12.8	0.999837
NT06-08 D18 8	12.8	0.999449
NT06-08 D18 9	12.8	0.989903
NT06-08 D19 3	12.8	0.999742
NT06-08 D19 9	12.8	0.99966
NT06-08 D2 101	12.8	0.99801
NT06-08 D22 1	12.8	0.957916
NT06-08 D23 1	12.8	0.998533
NT06-08 D23 2	12.8	0.998859
NT06-08 D23 3	12.8	0.998767
NT06-08 D23 4	12.8	0.997918
NT06-08 D23 5	12.8	0.999141
NT06-08 D24 2	12.8	0.968443
NT06-08 D24 5	12.8	0.96059
NT06-08 D24 6	12.8	0.995877
NT06-08 D24 8	12.8	0.981909
NT06-08 D26 1	12.8	0.989964
NT06-08 D6 1	12.8	0.9941
NV3	285	0.755915
NW-14	218.3	0.975787
O/15-42	466.5	0.992188
OB1	2697	0.938821
OG-01	21	0.992216
OG-02	21	0.987575
OK2304	630	0.990819
OLD_BOMB	0.01	0.988618
[truncated: 622 more rows]
