# Supplementary material for: The Mantle Fe3+/ΣFe Ratio Has Doubled Since the Early Archean
Source: Nat Commun. 2026 Jan 14;17:429. doi: 10.1038/s41467-025-66969-1 (PMC12804952; doi:10.1038/s41467-025-66969-1)
Supplement: Supplementary file 6 — Supplementary Data 4 [file 41467_2025_66969_MOESM6_ESM.xlsx]

## Sheet: Material_Properties_Table
Supplementary Data 4. Physical properties of rocks used in numerical experiments.
	Material	Density (kg/m3)	Thermal conductivity (W/(m*K))	Solidus Temp (K, at P MPa)	Liquidus Temp (K, at P MPa)	Latent heat (kJ/kg)	Flow law
	Sediments	2600/2400 (solid/molten)	[0.64+807/(T+77.0)]*exp(0.00004*P)	889 + 536.6 / (0.03P + 1.609)+18.21/ (0.03P+1.609)2 at P <= 1200 Mpa; 831.3+0.06P at P>1200 Mpa	1262 + 0.09 * P	300	Wet quartzite, sin(φ)=0.1
	Upper oceanic crust(Basalt)	3000/ 2900 (solid/molten)	[1.18+474/(T+77.0)]*exp(0.00004*P)	972.6-2111/(0.03P+10.63)+70033/(0.03P+10.63)² at P <= 1600 Mpa; 935.4+0.1162*0.03P+0.006937*0.0009P² at P >1600 Mpa	1423.15 + 0.105 * P	380	Wet quartzite, sin(φ)=0.15
	Lower oceanic crust(Gabbro)	3000/ 2900 (solid/molten)	[1.18+474/(T+77.0)]*exp(0.00004*P)	1327.15+0.0906P	1423.15 + 0.105 * P	380	Plagioclase An75, sin(φ)=0.6
	Dry mantle (both fertile and P-T depleted)	3300/2900(solid/molten)	[0.73+1293/(T+77.0)]*exp(0.00004*P)	P-H2O dependent (Initial solidus and liquidus lines based on thermodynamic simulation of this study, e.g., Fig. 1)	P-H2O dependent	400	Dry olivine, sin(φ)=0.6
	Hydrated mantle / serpentinized mantle	3250(hydratede) / 3200(serpentinized)/ 2900(molten)	[0.73+1293/(T+77.0)]*exp(0.00004*P)	P-H2O dependent	P-H2O dependent	400	Wet olivine, sin(φ)=0-0.2
	Newly formed basalt	3000/2900(solid/molten)	[1.18+474/(T+77.0)]*exp(0.00004*P)	972.6-2111/(0.03P+10.63)+70033/(0.03P+10.63)² at P <= 1600 Mpa; 935.4+0.1162*0.03P+0.006937*0.0009P² at P >1600 Mpa	1423.15 + 0.105 * P	380	Wet quartzite, sin(φ)=0.15
